# Supplementary material for: Genetic factors associated with reasons for clinical trial stoppage
Source: Nat Genet. 2024 Jul 29;56(9):1862–7. doi: 10.1038/s41588-024-01854-z (PMC11387188; doi:10.1038/s41588-024-01854-z)
Supplement: Supplementary file 3 — Supplementary Tables 1–9. [file 41588_2024_1854_MOESM3_ESM.xlsx]

## Sheet: ST1
Supplementary Table 1: Pak et al. manual curation of stopped studies
Reason1	Reason2	Reason3	Concat	Count	Terminated Trial	Phase	Min Phase	NCT ID	Status	Category	Reasons for termination
Administrative reasons	Business decision		|Administrative reasons|Business decision||	2	NCT00757/NCT00757757.xml-32-	Phase 1/Phase 2	1	NCT00757757	Terminated	Suspicious	Novartis decided to terminate based on strategic and administrative reasons.
Administrative reasons	Business decision		|Administrative reasons|Business decision||	2	NCT00408/NCT00408148.xml-47-	Phase 3	3	NCT00408148	Terminated	Suspicious	Company decision has been taken in light of recent demands by certain national health authorities
Administrative reasons	Business decision		|Administrative reasons|Business decision||	2	NCT00577/NCT00577148.xml-33-	Phase 3	3	NCT00577148	Terminated	Suspicious	Company decision taken in light of demands by certain national health authorities
Administrative reasons	Business decision		|Administrative reasons|Business decision||	2	NCT00690/NCT00690456.xml-39-	Phase 3	3	NCT00690456	Terminated	Suspicious	Company decision taken in light of demands by certain national health authorities
Administrative reasons	Business decision		|Administrative reasons|Business decision||	2	NCT00678/NCT00678483.xml-44-	Phase 3	3	NCT00678483	Terminated	Suspicious	Company decision taken in light of demands by certain national health authorities
Administrative reasons	Business decision		|Administrative reasons|Business decision||	2	NCT00458/NCT00458081.xml-64-	Phase 3	3	NCT00458081	Terminated	Suspicious	Company decision has been taken in light of recent demands by certain national health authorities
Administrative reasons	Business decision		|Administrative reasons|Business decision||	2	NCT00449/NCT00449605.xml-40-	Phase 3	3	NCT00449605	Terminated	Suspicious	Company decision taken in light of demands by certain national health authorities
Administrative reasons	Business decision		|Administrative reasons|Business decision||	2	NCT00434/NCT00434096.xml-40-	Phase 3	3	NCT00434096	Terminated	Suspicious	Company decision taken in light of demands by certain national health authorities
Administrative reasons	Business decision		|Administrative reasons|Business decision||	2	NCT00263/NCT00263042.xml-37-	Phase 3	3	NCT00263042	Terminated	Suspicious	Company decision taken in light of demands by certain national health authorities
Administrative reasons	Business decision		|Administrative reasons|Business decision||	2	NCT00412/NCT00412698.xml-47-	Phase 3	3	NCT00412698	Terminated	Suspicious	Company decision has been taken in light of recent demands by certain national health authorities
Administrative reasons	Business decision		|Administrative reasons|Business decision||	2	NCT00754/NCT00754689.xml-48-	Phase 3	3	NCT00754689	Terminated	Suspicious	Company decision taken in light of demands by certain national health authorities
Administrative reasons	Business decision		|Administrative reasons|Business decision||	2	NCT00478/NCT00478595.xml-44-	Phase 3	3	NCT00478595	Terminated	Suspicious	Company decision taken in light of demands by certain national health authorities
Administrative reasons	Business decision		|Administrative reasons|Business decision||	2	NCT00405/NCT00405808.xml-44-	Phase 3	3	NCT00405808	Terminated	Suspicious	Company decision has been taken in light of recent demands by certain national health authorities
Administrative reasons	Business decision		|Administrative reasons|Business decision||	2	NCT00576/NCT00576667.xml-33-	Phase 3	3	NCT00576667	Terminated	Suspicious	Company decision taken in light of demands by certain national health authorities
Administrative reasons	Business decision		|Administrative reasons|Business decision||	2	NCT00478/NCT00478972.xml-43-	Phase 3	3	NCT00478972	Terminated	Suspicious	Company decision taken in light of demands by certain national health authorities
Administrative reasons	Business decision		|Administrative reasons|Business decision||	2	NCT00325/NCT00325650.xml-37-	Phase 3	3	NCT00325650	Terminated	Suspicious	Company decision taken in light of demands by certain national health authorities
Administrative reasons	Business decision		|Administrative reasons|Business decision||	2	NCT00228/NCT00228176.xml-54-	Phase 3	3	NCT00228176	Terminated	Suspicious	Company decision taken in light of demands by certain national health authorities
Administrative reasons	Change in Study Design	Regulatory	|Administrative reasons|Change in Study Design|Regulatory|	3	NCT00735/NCT00735124.xml-39-	Phase 2/Phase 3	2	NCT00735124	Suspended	Suspicious	Need amendments in application process and require IBD number from FDA
Administrative reasons	Change in Study Design		|Administrative reasons|Change in Study Design||	2	NCT00610/NCT00610935.xml-34-	Phase 3	3	NCT00610935	Terminated	Suspicious	This study was terminated for administrative reasons. The dose ranging plan for the program was revised.
Administrative reasons	Change in Study Design		|Administrative reasons|Change in Study Design||	2	NCT00486/NCT00486980.xml-32-	Phase 3	3	NCT00486980	Withdrawn	Suspicious	This study was withdrawn for administrative reasons. The dose ranging plan for the program was revised&quot;.
Administrative reasons	Enrollment completed		|Administrative reasons|Enrollment completed||	2	NCT00511/NCT00511966.xml-57-	N/A	0	NCT00511966	Terminated	Suspicious	Due to the achievement of minimum required sample size and new changes in local regulations.
Administrative reasons	Insufficient Enrollment		|Administrative reasons|Insufficient Enrollment||	2	NCT00463/NCT00463853.xml-61-	Phase 1	1	NCT00463853	Terminated	Suspicious	inability to recruit due to administrative difficulties at the site
Administrative reasons	Insufficient Enrollment		|Administrative reasons|Insufficient Enrollment||	2	"NCT00712/NCT00712998.xml-54-	N/A	0	NCT00712998	Terminated	Suspicious	Beacuse of unexpected administrative barriers, only 5 cases were enrolled in a year."
Administrative reasons	Insufficient Enrollment		|Administrative reasons|Insufficient Enrollment||	2	NCT00720/NCT00720720.xml-36-	N/A	0	NCT00720720	Terminated	Suspicious	Recruitment and organizational difficulties
Administrative reasons	Insufficient Enrollment		|Administrative reasons|Insufficient Enrollment||	2	"NCT00815/NCT00815230.xml-50-	N/A	0	NCT00815230	Withdrawn	Suspicious	because of unexpected administrative barrier, it was very difficult to enroll case."
Administrative reasons	Key staff left	Regulatory	|Administrative reasons|Key staff left|Regulatory|	3	"NCT00369/NCT00369538.xml-50-	Phase 4	4	NCT00369538	Suspended	Suspicious	principle investigator moved, new investigators will join, insurance expired - project needs to be re-examined by an ethic committee"
Administrative reasons	Key staff left		|Administrative reasons|Key staff left||	2	NCT00246/NCT00246675.xml-49-	N/A	0	NCT00246675	Withdrawn	Suspicious	The study has ceased recruiting as Ethics approval has lapsed and the investigator availability reduced.
Administrative reasons	Met endpoint		|Administrative reasons|Met endpoint||	2	NCT00511/NCT00511745.xml-60-	N/A	0	NCT00511745	Terminated	Suspicious	Due to the achievement of minimum required sample size and new changes in local regulations.
Administrative reasons	Regulatory		|Administrative reasons|Regulatory||	2	NCT00290/NCT00290017.xml-32-	Phase 3	3	NCT00290017	Terminated	Suspicious	FDA Hold May 2007
Administrative reasons	Regulatory		|Administrative reasons|Regulatory||	2	NCT00135/NCT00135070.xml-43-	Phase 4	4	NCT00135070	Terminated	Suspicious	No documentation with MHRA to support clinical trial of a medicinal product.
Administrative reasons	Regulatory		|Administrative reasons|Regulatory||	2	NCT00378/NCT00378339.xml-47-	Phase 2	2	NCT00378339	Withdrawn	Suspicious	Withdrawn because of lack of aprovement from local medical authorities
Administrative reasons	Regulatory		|Administrative reasons|Regulatory||	2	NCT00707/NCT00707174.xml-152-	N/A	0	NCT00707174	Withdrawn	Suspicious	Didn't receive IND exemption. PI withdrew rather than reapply to FDA. No patients enrolled.
Administrative reasons	Resources		|Administrative reasons|Resources||	2	NCT01127/NCT01127425.xml-46-	N/A	0	NCT01127425	Terminated	Suspicious	Due to reorganisation in the hospital structure
Administrative reasons	Resources		|Administrative reasons|Resources||	2	NCT00194/NCT00194623.xml-106-	Phase 4	4	NCT00194623	Terminated	Suspicious	Reorganization of personnel forced termination.
Administrative reasons			|Administrative reasons|||	1	NCT00327/NCT00327470.xml-36-	Phase 4	4	NCT00327470	Terminated	Suspicious	The decision to terminate was for administrative reasons; there were no safety or efficacy concerns.
Administrative reasons			|Administrative reasons|||	1	"NCT00741/NCT00741845.xml-34-	Phase 3	3	NCT00741845	Terminated	Suspicious	Terminated for site documentation and monitoring issues - not safety, study drug, or adverse event issues."
Administrative reasons			|Administrative reasons|||	1	NCT00631/NCT00631683.xml-138-	N/A	0	NCT00631683	Withdrawn	Suspicious	Terms for legal agreements between institution and Sponsor could not be made.
Administrative reasons			|Administrative reasons|||	1	NCT00684/NCT00684164.xml-49-	Phase 3	3	NCT00684164	Withdrawn	Suspicious	Unable to complete a contract with the Sponsor.
Administrative reasons			|Administrative reasons|||	1	NCT00745/NCT00745641.xml-52-	N/A	0	NCT00745641	Withdrawn	Suspicious	because of the presence of unexpected administrative barrier to interfere the collection of case
Administrative reasons			|Administrative reasons|||	1	NCT00361/NCT00361907.xml-109-	Phase 2/Phase 3	2	NCT00361907	Terminated	Suspicious	Administrative
Administrative reasons			|Administrative reasons|||	1	NCT00692/NCT00692458.xml-32-	Phase 3	3	NCT00692458	Withdrawn	Suspicious	Withdrawn for administrative reasons
Administrative reasons			|Administrative reasons|||	1	NCT00228/NCT00228904.xml-111-	Phase 2/Phase 3	2	NCT00228904	Terminated	Suspicious	Administrative
Administrative reasons			|Administrative reasons|||	1	NCT00094/NCT00094250.xml-71-	N/A	0	NCT00094250	Withdrawn	Suspicious	Study was closed due to administrative reasons; study did not enroll any participants.
Administrative reasons			|Administrative reasons|||	1	NCT00394/NCT00394615.xml-38-	N/A	0	NCT00394615	Terminated	Suspicious	Protocol approval expired
Administrative reasons			|Administrative reasons|||	1	NCT00815/NCT00815958.xml-56-	N/A	0	NCT00815958	Terminated	Suspicious	administrative reasons
Administrative reasons			|Administrative reasons|||	1	NCT00539/NCT00539409.xml-101-	Phase 2/Phase 3	2	NCT00539409	Terminated	Suspicious	Administrative
Administrative reasons			|Administrative reasons|||	1	NCT00967/NCT00967837.xml-86-	Phase 2/Phase 3	2	NCT00967837	Terminated	Suspicious	Administrative
Administrative reasons			|Administrative reasons|||	1	NCT00637/NCT00637962.xml-101-	Phase 1	1	NCT00637962	Terminated	Suspicious	IMP expired prior to completion of recruitment
Administrative reasons			|Administrative reasons|||	1	NCT00368/NCT00368381.xml-50-	Phase 4	4	NCT00368381	Terminated	Suspicious	Study closed for PI failure to submit renewal paperwork
Administrative reasons			|Administrative reasons|||	1	NCT00861/NCT00861328.xml-51-	Phase 1	1	NCT00861328	Suspended	Suspicious	Recruitment on hold until IRB review completed
Administrative reasons			|Administrative reasons|||	1	NCT00368/NCT00368719.xml-42-	Phase 4	4	NCT00368719	Withdrawn	Suspicious	withdrawn due to contractual issues
Administrative reasons			|Administrative reasons|||	1	"NCT00650/NCT00650637.xml-34-	Phase 3	3	NCT00650637	Terminated	Suspicious	The study was prematurely discontinued due to administrative reasons on August 18, 2003. There were no safety concerns that led to the decision to terminate."
Administrative reasons			|Administrative reasons|||	1	NCT00547/NCT00547690.xml-44-	Phase 2	2	NCT00547690	Terminated	Suspicious	Expired IRB approval
Administrative reasons			|Administrative reasons|||	1	NCT00323/NCT00323440.xml-79-	N/A	0	NCT00323440	Withdrawn	Suspicious	Collaboration could not be established
Administrative reasons			|Administrative reasons|||	1	NCT00228/NCT00228878.xml-100-	Phase 2/Phase 3	2	NCT00228878	Terminated	Suspicious	Administrative
Administrative reasons			|Administrative reasons|||	1	NCT00057/NCT00057447.xml-34-	Phase 1/Phase 2	1	NCT00057447	Terminated	Suspicious	administrative reasons
Administrative reasons			|Administrative reasons|||	1	"NCT00123/NCT00123799.xml-140-	Phase 2	2	NCT00123799	Terminated	Suspicious	Health Canada Approval date reached, no extension applied for"
Administrative reasons			|Administrative reasons|||	1	NCT00935/NCT00935753.xml-68-	Phase 2/Phase 3	2	NCT00935753	Withdrawn	Suspicious	Contractual issues
Administrative reasons			|Administrative reasons|||	1	NCT00334/NCT00334984.xml-91-	N/A	0	NCT00334984	Withdrawn	Suspicious	Withdrawn due to inability to reach an acceptable agreement with industry sponsor
Administrative reasons			|Administrative reasons|||	1	NCT00517/NCT00517491.xml-32-	Phase 2	2	NCT00517491	Withdrawn	Suspicious	Administrative reasons
Administrative reasons			|Administrative reasons|||	1	NCT00228/NCT00228865.xml-104-	Phase 2/Phase 3	2	NCT00228865	Terminated	Suspicious	Administrative
Administrative reasons			|Administrative reasons|||	1	NCT00467/NCT00467753.xml-51-	N/A	0	NCT00467753	Terminated	Suspicious	As Continuing Review application to IRB was not submitted on time
Administrative reasons			|Administrative reasons|||	1	NCT00117/NCT00117312.xml-42-	Phase 2	2	NCT00117312	Terminated	Suspicious	After 190 weeks [7 patients left] it was terminated for administrative reasons
Administrative reasons			|Administrative reasons|||	1	NCT00691/NCT00691899.xml-39-	Phase 3	3	NCT00691899	Withdrawn	Suspicious	Withdrawn for administrative reasons
Administrative reasons			|Administrative reasons|||	1	NCT00684/NCT00684931.xml-44-	N/A	0	NCT00684931	Terminated	Suspicious	Difficulties in the organisation
Administrative reasons			|Administrative reasons|||	1	NCT00529/NCT00529282.xml-64-	Phase 3	3	NCT00529282	Terminated	Suspicious	The study is being discontinued due to administrative reasons that are unrelated to safety
Administrative reasons			|Administrative reasons|||	1	NCT00735/NCT00735332.xml-35-	Phase 2	2	NCT00735332	Suspended	Suspicious	Suspended patient enrollment due to an ongoing dispute with the licensor.
Administrative reasons			|Administrative reasons|||	1	NCT00178/NCT00178906.xml-37-	N/A	0	NCT00178906	Suspended	Suspicious	Administrative suspension
Administrative reasons			|Administrative reasons|||	1	NCT00464/NCT00464854.xml-92-	N/A	0	NCT00464854	Terminated	Suspicious	The study was started before the official request for protocol registration
Administrative reasons			|Administrative reasons|||	1	NCT00351/NCT00351221.xml-34-	Phase 2	2	NCT00351221	Terminated	Suspicious	Terminated due to a patent legal settlement
Administrative reasons			|Administrative reasons|||	1	NCT00641/NCT00641810.xml-53-	N/A	0	NCT00641810	Suspended	Suspicious	Hiatus for administrative reasons.
Administrative reasons			|Administrative reasons|||	1	NCT01029/NCT01029639.xml-109-	Phase 2/Phase 3	2	NCT01029639	Terminated	Suspicious	Administrative
Administrative reasons			|Administrative reasons|||	1	NCT00440/NCT00440921.xml-378-	N/A	0	NCT00440921	Withdrawn	Suspicious	No agreement between investigator and sponsor
Administrative reasons			|Administrative reasons|||	1	NCT00424/NCT00424684.xml-108-	N/A	0	NCT00424684	Withdrawn	Suspicious	unable to obtain contract with sponsor
Administrative reasons			|Administrative reasons|||	1	NCT00487/NCT00487799.xml-32-	Phase 1	1	NCT00487799	Withdrawn	Suspicious	Facet no longer has ownership of ularitide.
Administrative reasons			|Administrative reasons|||	1	NCT01029/NCT01029444.xml-85-	Phase 3	3	NCT01029444	Terminated	Suspicious	Administrative
Administrative reasons			|Administrative reasons|||	1	NCT00440/NCT00440973.xml-51-	Phase 2	2	NCT00440973	Terminated	Suspicious	contract issues
Administrative reasons			|Administrative reasons|||	1	NCT00507/NCT00507806.xml-34-	Phase 1/Phase 2	1	NCT00507806	Terminated	Suspicious	for administrative reasons
Administrative reasons			|Administrative reasons|||	1	NCT00944/NCT00944216.xml-73-	Phase 4	4	NCT00944216	Terminated	Suspicious	terminated due to administrative reasons.
Administrative reasons			|Administrative reasons|||	1	NCT00512/NCT00512538.xml-48-	Phase 3	3	NCT00512538	Terminated	Suspicious	Interruption of business relations between Study Sponsor and Device Manufacturer
Administrative reasons			|Administrative reasons|||	1	NCT00106/NCT00106249.xml-85-	Phase 2	2	NCT00106249	Suspended	Suspicious	Enrollment temporarily suspended to prepare grant; need IRB reapproval
Administrative reasons			|Administrative reasons|||	1	NCT00539/NCT00539435.xml-105-	Phase 3	3	NCT00539435	Terminated	Suspicious	Administrative
Administrative reasons			|Administrative reasons|||	1	NCT00228/NCT00228891.xml-101-	Phase 2/Phase 3	2	NCT00228891	Terminated	Suspicious	Administrative
Administrative reasons			|Administrative reasons|||	1	NCT00287/NCT00287651.xml-100-	Phase 2/Phase 3	2	NCT00287651	Terminated	Suspicious	Administrative
Another study	Business decision		|Another study|Business decision||	2	"NCT00446/NCT00446602.xml-84-	Phase 2	2	NCT00446602	Withdrawn	Suspicious	Due to company decision to focus resources on a larger, controlled study in this patient population."
Another study	Business decision		|Another study|Business decision||	2	NCT00849/NCT00849316.xml-34-	N/A	0	NCT00849316	Withdrawn	Suspicious	Due to company decision to focus resources on the finalisation of three ongoing studies in the region
Another study	Change in practice		|Another study|Change in practice||	2	"NCT00390/NCT00390026.xml-50-	Phase 3	3	NCT00390026	Withdrawn	Neutral	Lucentis, a treatment superior to PDT, has become available i Sweden."
Another study	Change in practice		|Another study|Change in practice||	2	"NCT00382/NCT00382278.xml-54-	Phase 1/Phase 2	1	NCT00382278	Terminated	Neutral	Other authors showed the same metabolic effect may be obtained when BMMC are delivered peripherally, with lower risk and cost than through hepatic artery."
Another study	Change in Study Design	Safety	|Another study|Change in Study Design|Safety|	3	NCT00177/NCT00177411.xml-126-	Phase 1	1	NCT00177411	Terminated	Safety	Investigator initiated hold due to animal toxicity results in another study; then changed study design so it no longer fit the description of this study.
Another study	Change in Study Design		|Another study|Change in Study Design||	2	NCT00559/NCT00559169.xml-38-	N/A	0	NCT00559169	Withdrawn	Neutral	protocol changed and a new study using verapamil in epilepsy will be started in the near future
Another study	Change in Study Design		|Another study|Change in Study Design||	2	NCT00052/NCT00052039.xml-32-	Phase 3	3	NCT00052039	Terminated	Neutral	Study design changes were needed based on GIPF-001 results
Another study	Ethical Reasons		|Another study|Ethical Reasons||	2	NCT01087/NCT01087593.xml-47-	N/A	0	NCT01087593	Terminated	Neutral	Due to ethical concerns regard to the results from the WHI study
Another study	Funding		|Another study|Funding||	2	NCT00361/NCT00361660.xml-58-	N/A	0	NCT00361660	Withdrawn	Suspicious	project was only internally funded and would complete for subjects with 2 newer externally funded projects
Another study	Insufficient Efficacy	Side effects	|Another study|Insufficient Efficacy|Side effects|	3	"NCT00403/NCT00403988.xml-36-	Phase 2	2	NCT00403988	Terminated	Negative	The results of a same study design have shown low response with important side effects. Accordingly &amp; ethicly, the study has been stopped."
Another study	Insufficient Efficacy		|Another study|Insufficient Efficacy||	2	NCT00130/NCT00130260.xml-38-	Phase 3	3	NCT00130260	Terminated	Negative	unsatisfactory efficacy data from preceding trial
Another study	Insufficient Efficacy		|Another study|Insufficient Efficacy||	2	"NCT00394/NCT00394303.xml-82-	Phase 4	4	NCT00394303	Terminated	Negative	Trial suspended on 26 February, following the publication of a trial with negative results (Ann Intern Med 146(4), 2007). Pending ethics committee re-approval."
Another study	Insufficient Efficacy		|Another study|Insufficient Efficacy||	2	"NCT00494/NCT00494026.xml-47-	Phase 2	2	NCT00494026	Terminated	Negative	Study stopped early based on interim results of another trial, showing inferior activity of pemetrexed/carboplatin compared to etoposide/carboplatin in SCLC."
Another study	Insufficient Efficacy		|Another study|Insufficient Efficacy||	2	NCT00870/NCT00870155.xml-51-	Phase 2/Phase 3	2	NCT00870155	Terminated	Negative	Negative efficacy results of the MAESTRO-01 trial
Another study	Insufficient Efficacy		|Another study|Insufficient Efficacy||	2	NCT00853/NCT00853762.xml-44-	Phase 2	2	NCT00853762	Terminated	Negative	EMD Serono voluntarily decided to terminate this trial after observing increased MS disease activity in trial 28063 ATAMS [Please refer to ATAMS]
Another study	Insufficient Efficacy		|Another study|Insufficient Efficacy||	2	NCT00607/NCT00607971.xml-44-	Phase 3	3	NCT00607971	Terminated	Negative	Terminated due to insufficient efficacy over placebo in Study ATL1251/038/CL.
Another study	Insufficient Efficacy		|Another study|Insufficient Efficacy||	2	NCT00348/NCT00348894.xml-32-	Phase 2	2	NCT00348894	Terminated	Negative	Study was terminated due to insufficient clinical efficacy observed in previous studies conducted in postherpetic neuralgia.
Another study	Insufficient Efficacy		|Another study|Insufficient Efficacy||	2	NCT00735/NCT00735878.xml-126-	Phase 1/Phase 2	1	NCT00735878	Terminated	Negative	It was decided to close the study to further enrollment based on data from a similar study using ABT-751 and Pemetrexed that did not show efficacy.
Another study	Insufficient Efficacy		|Another study|Insufficient Efficacy||	2	NCT00153/NCT00153842.xml-60-	Phase 1/Phase 2	1	NCT00153842	Terminated	Negative	study closed to enrollment 04/07/2005 due to two large phase III trials showing no survival benefit of combining bexarotene with platinum-based chemotherapy
Another study	Insufficient Efficacy		|Another study|Insufficient Efficacy||	2	NCT00468/NCT00468611.xml-33-	Phase 3	3	NCT00468611	Terminated	Negative	Negative efficacy results of the MAESTRO-01 study
Another study	Insufficient Efficacy		|Another study|Insufficient Efficacy||	2	NCT00447/NCT00447421.xml-33-	Phase 1/Phase 2	1	NCT00447421	Terminated	Negative	Interim results of another trial showed inferior activity of treatment
Another study	Insufficient Efficacy		|Another study|Insufficient Efficacy||	2	NCT00160/NCT00160563.xml-45-	Phase 3	3	NCT00160563	Terminated	Negative	The predecessor study A00309 (NCT00152464) did not show statistical significance in time to onset of asthma between the levocetirizine and placebo groups.
Another study	Insufficient Efficacy		|Another study|Insufficient Efficacy||	2	NCT00551/NCT00551902.xml-44-	Phase 1	1	NCT00551902	Terminated	Negative	Efficacy in pre-trial subjects indicated that the intervention did not warrant further investigation
Another study	Insufficient Efficacy		|Another study|Insufficient Efficacy||	2	NCT00294/NCT00294541.xml-40-	Phase 3	3	NCT00294541	Terminated	Negative	Lack of efficacy demonstrated in study ICA-17043-10
Another study	Insufficient Enrollment	Success	|Another study|Insufficient Enrollment|Success|	3	"NCT00821/NCT00821717.xml-43-	Phase 3	3	NCT00821717	Terminated	Positive	Positive FAIR-HF study data are available, this study is identical as EFFICACY-HF. Due to low recruitment in EFFICACY-HF the decision was made to terminate it."
Another study	Insufficient Enrollment		|Another study|Insufficient Enrollment||	2	NCT00319/NCT00319150.xml-122-	Phase 3	3	NCT00319150	Terminated	Neutral	New evidence and trouble recruiting
Another study	Insufficient Enrollment		|Another study|Insufficient Enrollment||	2	NCT00160/NCT00160004.xml-41-	Phase 1/Phase 2	1	NCT00160004	Terminated	Neutral	problems with including patients and a large multicenter Trial is now starting as follow-up
Another study	Insufficient Enrollment		|Another study|Insufficient Enrollment||	2	NCT00314/NCT00314353.xml-52-	Phase 2	2	NCT00314353	Terminated	Neutral	The study was closed early due to low enrollment and new information regarding the benefit of the study regimen.
Another study	Insufficient Enrollment		|Another study|Insufficient Enrollment||	2	"NCT00272/NCT00272181.xml-33-	Phase 2	2	NCT00272181	Terminated	Neutral	Slow rates of accrual in North America, enrollment of more than 100 patients in a global study to confirm safe dose."
Another study	Regulatory		|Another study|Regulatory||	2	NCT00498/NCT00498212.xml-61-	Phase 2	2	NCT00498212	Terminated	Neutral	Voluntary halt of further dosing due to an FDA Clinical Hold issued in relation to Dynavax study DV2-HBV-10
Another study	Regulatory		|Another study|Regulatory||	2	"NCT00540/NCT00540839.xml-32-	Phase 3	3	NCT00540839	Withdrawn	Neutral	Based on input from regulatory agencies, it is not necessary to conduct this study. An ongoing study was sufficient for regulatory purposes."
Another study	Regulatory		|Another study|Regulatory||	2	NCT00914/NCT00914043.xml-77-	N/A	0	NCT00914043	Withdrawn	Neutral	Withdrawn as NCI rescinded approval for parent study NSABP-B-45
Another study	Safety		|Another study|Safety||	2	NCT01015/NCT01015443.xml-53-	Phase 3	3	NCT01015443	Suspended	Safety	Investigations on a Suspected Unexpected Serious Adverse Reaction (SUSAR) in another trial (Phase II Multiple Myeloma trial EMR63325-008)
Another study	Safety		|Another study|Safety||	2	NCT00869/NCT00869856.xml-43-	Phase 3	3	NCT00869856	Terminated	Safety	investigation of adverse events in a related clinical study
Another study	Safety		|Another study|Safety||	2	NCT00406/NCT00406874.xml-53-	Phase 2	2	NCT00406874	Terminated	Safety	reports indicating that increased folic acid intake may increase colin cancer
Another study	Safety		|Another study|Safety||	2	NCT00960/NCT00960115.xml-48-	Phase 1/Phase 2	1	NCT00960115	Suspended	Safety	Investigations on a Suspected Unexpected Serious Adverse Reaction (SUSAR) in another trial (Phase II Multiple Myeloma trial EMR63325-008)
Another study	Safety		|Another study|Safety||	2	NCT00737/NCT00737893.xml-58-	Phase 2	2	NCT00737893	Suspended	Safety	Investigation of adverse events for a study in Germany using erythropoetin
Another study	Safety		|Another study|Safety||	2	NCT00417/NCT00417248.xml-99-	Phase 1/Phase 2	1	NCT00417248	Terminated	Safety	Negative sorafenib results from ESCAPE trial and safety concerns of regimen
Another study	Safety		|Another study|Safety||	2	NCT00115/NCT00115661.xml-50-	Phase 2	2	NCT00115661	Suspended	Safety	Due to the recent meta-analysis about CV adverse effects.
Another study	Safety		|Another study|Safety||	2	NCT00037/NCT00037622.xml-38-	N/A	0	NCT00037622	Terminated	Safety	Safety concerns from other studies.
Another study	Safety		|Another study|Safety||	2	NCT00167/NCT00167765.xml-66-	Phase 3	3	NCT00167765	Terminated	Safety	Higher hemorrhage rates of Abciximab in ABESST II trial
Another study	Safety		|Another study|Safety||	2	NCT00230/NCT00230490.xml-39-	Phase 2	2	NCT00230490	Terminated	Safety	Adverse findings from nonclinical carcinogenicity studies.
Another study	Safety		|Another study|Safety||	2	NCT00316/NCT00316550.xml-49-	Phase 1	1	NCT00316550	Terminated	Safety	Animal Safety Data
Another study	Safety		|Another study|Safety||	2	NCT01114/NCT01114711.xml-43-	N/A	0	NCT01114711	Terminated	Safety	A sister study using Frova at a 10 mg dose had adverse effects.
Another study	Safety		|Another study|Safety||	2	NCT00335/NCT00335660.xml-45-	Phase 2	2	NCT00335660	Terminated	Safety	Animal Safety Data
Another study	Safety		|Another study|Safety||	2	NCT00925/NCT00925548.xml-77-	Phase 3	3	NCT00925548	Suspended	Safety	Investigations on a Suspected Unexpected Serious Adverse Reaction (SUSAR) in another trial (Phase II Multiple Myeloma trial EMR63325-008)
Another study	Safety		|Another study|Safety||	2	NCT00121/NCT00121953.xml-60-	Phase 2/Phase 3	2	NCT00121953	Suspended	Safety	Due to the recent meta-analysis about CV adverse effects.
Another study	Safety		|Another study|Safety||	2	"NCT00829/NCT00829127.xml-33-	Phase 1	1	NCT00829127	Terminated	Safety	Due to termination of study D3801C00001, due to reports of turbid urine."
Another study	Safety		|Another study|Safety||	2	NCT00624/NCT00624468.xml-34-	Phase 2	2	NCT00624468	Terminated	Safety	EMD Serono voluntarily decided to terminate this trial after observing increased MS disease activity in trial 28063 ATAMS [Please refer to ATAMS]
Another study	Safety		|Another study|Safety||	2	NCT00585/NCT00585156.xml-37-	Phase 4	4	NCT00585156	Terminated	Safety	New clinical finding with Celebrex and cardiac concerns.
Another study	Safety		|Another study|Safety||	2	NCT00203/NCT00203632.xml-60-	Phase 3	3	NCT00203632	Terminated	Safety	Terminated at 50% enrollment due to recent concerns about rosiglitazone
Another study	Safety		|Another study|Safety||	2	NCT00626/NCT00626574.xml-67-	N/A	0	NCT00626574	Terminated	Safety	This study is terminated as a result of data from a study that showed increased mortality in stroke patients.
Another study	Safety		|Another study|Safety||	2	NCT00409/NCT00409188.xml-46-	Phase 3	3	NCT00409188	Suspended	Safety	Investigations on a Suspected Unexpected Serious Adverse Reaction (SUSAR) in another trial (Phase II Multiple Myeloma trial EMR63325-008)
Another study	Safety		|Another study|Safety||	2	NCT00126/NCT00126139.xml-105-	Phase 3	3	NCT00126139	Terminated	Safety	Higher hemorrhage rates of Abciximab in ABESST II trial
Another study	Success		|Another study|Success||	2	NCT00120/NCT00120172.xml-50-	Phase 2	2	NCT00120172	Terminated	Positive	positive results from a larger study with same regimen was released.
Another study	Success		|Another study|Success||	2	NCT00504/NCT00504452.xml-43-	Phase 2	2	NCT00504452	Terminated	Positive	Corroboration of supporting in vitro data
Another study	Unmet endpoint		|Another study|Unmet endpoint||	2	NCT00267/NCT00267553.xml-53-	Phase 3	3	NCT00267553	Terminated	Negative	This was a follow-on study to Biomed 777-CLP-029 which did not meet superiority endpoint
Another study	Unmet endpoint		|Another study|Unmet endpoint||	2	NCT00097/NCT00097344.xml-51-	Phase 3	3	NCT00097344	Terminated	Negative	Identical study Biomed 777-CLP-029 did not meet superiority endpoint
Another study	Unmet endpoint		|Another study|Unmet endpoint||	2	NCT00613/NCT00613730.xml-34-	Phase 2	2	NCT00613730	Terminated	Negative	APPRISE closure prompted by SWOG S0205 not meeting primary endpoint-improving OS. APPRISE enrollment closure due to similar design;no unexpected safety data
Another study			|Another study|||	1	NCT00457/NCT00457327.xml-51-	Phase 2	2	NCT00457327	Terminated	Neutral	RCT with same hypothesis ended and showed a superiority for protective ileostomy after lower anterior rectum resection.
Another study			|Another study|||	1	NCT00653/NCT00653679.xml-33-	N/A	0	NCT00653679	Withdrawn	Neutral	A paper on the same topic came out just before we wanted to start our study.
Another study			|Another study|||	1	NCT00666/NCT00666861.xml-64-	N/A	0	NCT00666861	Terminated	Neutral	Pilot study superseded by a larger NHMRC funded trial
Another study			|Another study|||	1	NCT00451/NCT00451633.xml-37-	Phase 2	2	NCT00451633	Terminated	Neutral	No subjects were entered. The study group changed from patients to a healthy volunteers. A healthy-volunteer study is being planned to replace 213.
Another study			|Another study|||	1	NCT00256/NCT00256061.xml-46-	N/A	0	NCT00256061	Withdrawn	Neutral	Due to the publication of significant literature in this area since commencement of the project which has now rendered the project unnecessary.
Another study			|Another study|||	1	NCT00618/NCT00618696.xml-81-	Phase 1	1	NCT00618696	Terminated	Neutral	Replaced with another study
Another study			|Another study|||	1	NCT00945/NCT00945178.xml-35-	Phase 1	1	NCT00945178	Terminated	Neutral	The study was terminated due to results in another study (NCT00878501).
Another study			|Another study|||	1	NCT00550/NCT00550420.xml-40-	Phase 3	3	NCT00550420	Terminated	Neutral	Based on preliminary parent study results
Another study			|Another study|||	1	NCT00966/NCT00966342.xml-62-	Phase 1	1	NCT00966342	Withdrawn	Neutral	New studies are being offered
Another study			|Another study|||	1	NCT00314/NCT00314457.xml-53-	Phase 4	4	NCT00314457	Terminated	Neutral	Bupivacaine has recently been shown to inhibit osteoclast formation in vitro.
Another study			|Another study|||	1	NCT00757/NCT00757926.xml-41-	Phase 1/Phase 2	1	NCT00757926	Withdrawn	Neutral	Replaced with an alternate study
Another study			|Another study|||	1	NCT00754/NCT00754312.xml-32-	Phase 1	1	NCT00754312	Withdrawn	Neutral	This study has been transfered from a sponsored trial to an investigator initiated trial.
Another study			|Another study|||	1	NCT00506/NCT00506090.xml-39-	N/A	0	NCT00506090	Withdrawn	Neutral	Because of unsatisfactory results of previous trial which assessed the effect of different onset times of PDL on surgical scars.
Another study			|Another study|||	1	NCT00565/NCT00565630.xml-44-	N/A	0	NCT00565630	Withdrawn	Neutral	Replaced with ongoing study
Another study			|Another study|||	1	NCT00647/NCT00647998.xml-44-	Phase 2	2	NCT00647998	Suspended	Neutral	We are awaiting publication of the Erythropoietin in Acute Ischemic Stroke Study(NCT00604630).
Another study			|Another study|||	1	NCT00424/NCT00424801.xml-80-	N/A	0	NCT00424801	Terminated	Neutral	Due to recent findings relating MRI contrast to nephrogenic systemic fibrosis
Another study			|Another study|||	1	NCT00728/NCT00728533.xml-34-	Phase 3	3	NCT00728533	Terminated	Neutral	Terminated due to awaiting data from Phase II study.
Another study			|Another study|||	1	NCT00222/NCT00222651.xml-86-	Phase 2	2	NCT00222651	Terminated	Neutral	competitor study about to start
Another study			|Another study|||	1	NCT00290/NCT00290641.xml-98-	N/A	0	NCT00290641	Terminated	Neutral	Withdrawn as was replaced by another study
Another study			|Another study|||	1	NCT00354/NCT00354172.xml-99-	Phase 2	2	NCT00354172	Terminated	Neutral	Competing study was started.
Another study			|Another study|||	1	NCT00490/NCT00490568.xml-41-	Phase 3	3	NCT00490568	Terminated	Neutral	Based on preliminary parent study results
Another study			|Another study|||	1	NCT00767/NCT00767390.xml-36-	Phase 1/Phase 2	1	NCT00767390	Suspended	Neutral	The required results were obtained through alternate methodology
Another study			|Another study|||	1	NCT00384/NCT00384566.xml-53-	Phase 4	4	NCT00384566	Terminated	Neutral	In order to join forces with another study already running which aims to answer the same question.
Another study			|Another study|||	1	NCT00730/NCT00730587.xml-39-	N/A	0	NCT00730587	Withdrawn	Neutral	This study will not be conducted. A new study is replacing this one.
Another study			|Another study|||	1	NCT00503/NCT00503763.xml-46-	Phase 2	2	NCT00503763	Withdrawn	Neutral	We found out that there is another study on the same issue
Another study			|Another study|||	1	NCT00574/NCT00574860.xml-36-	Phase 3	3	NCT00574860	Terminated	Neutral	Additional research
Another study			|Another study|||	1	"NCT00750/NCT00750334.xml-32-	Phase 1	1	NCT00750334	Terminated	Neutral	Terminated to focus on comparable trial, CLOMDS02507"
Another study			|Another study|||	1	"NCT00167/NCT00167206.xml-43-	Phase 1/Phase 2	1	NCT00167206	Terminated	Neutral	Treatment with thymic shielding found safe, another study started."
Another study			|Another study|||	1	NCT00248/NCT00248053.xml-33-	Phase 2	2	NCT00248053	Terminated	Neutral	Subsequent data generated by our collaborators have shown efficacy with curcumin and quercetin in 5 patients in a non placebo controlled trial.
Another study			|Another study|||	1	NCT00085/NCT00085761.xml-32-	Phase 3	3	NCT00085761	Terminated	Neutral	Terminated in view of the C107 findings demonstrating efficacy at doses of 90 and 30 minutes
Another study			|Another study|||	1	NCT00845/NCT00845975.xml-59-	N/A	0	NCT00845975	Terminated	Neutral	New information suggested a more effective treatment protocol.
Another study			|Another study|||	1	"NCT00355/NCT00355251.xml-70-	Phase 4	4	NCT00355251	Terminated	Neutral	On the basis of published results of SMART study, it has been observed that the results are worse in patients who have interrupted their treatments."
Another study			|Another study|||	1	NCT00676/NCT00676871.xml-101-	Phase 1/Phase 2	1	NCT00676871	Withdrawn	Neutral	Replacing this trial with a new trial.
Another study			|Another study|||	1	NCT00365/NCT00365534.xml-45-	N/A	0	NCT00365534	Withdrawn	Neutral	The study was incorporated in another study.
Another study			|Another study|||	1	NCT00290/NCT00290628.xml-128-	N/A	0	NCT00290628	Terminated	Neutral	Replaced with another study
Another study			|Another study|||	1	NCT00455/NCT00455429.xml-60-	Phase 2	2	NCT00455429	Terminated	Neutral	The study was stopped due to a non-clinical safety finding.
Another study			|Another study|||	1	"NCT00210/NCT00210392.xml-33-	Phase 2	2	NCT00210392	Terminated	Neutral	After IELSG25A study amendment, patients subject of the present study were eligible for inclusion in the IELSG25A study"
Another study			|Another study|||	1	NCT00346/NCT00346099.xml-63-	Phase 2	2	NCT00346099	Withdrawn	Neutral	Protocol closed based on new (and as yet unpublished) information from a phase II clinical trial.
Another study			|Another study|||	1	NCT00365/NCT00365287.xml-98-	Phase 1/Phase 2	1	NCT00365287	Terminated	Neutral	Replaced with another study
Another study			|Another study|||	1	"NCT00617/NCT00617058.xml-79-	Phase 2	2	NCT00617058	Terminated	Neutral	Terminated in lieu of similar,competing large, multi-site study."
Another study			|Another study|||	1	"NCT00209/NCT00209677.xml-45-	Phase 1/Phase 2	1	NCT00209677	Suspended	Neutral	Unfortunately, other Phase III clinical Study (GEM+S-1 vs GEM vs S-1) have been started in Japan."
Another study			|Another study|||	1	NCT00306/NCT00306267.xml-62-	Phase 2	2	NCT00306267	Terminated	Neutral	Study stopped as it would not address important survival concerns raised in other recently conducted clinical studies.
Another study			|Another study|||	1	NCT00118/NCT00118300.xml-88-	Phase 1	1	NCT00118300	Withdrawn	Neutral	Competing studies
Another study			|Another study|||	1	NCT00176/NCT00176566.xml-45-	Phase 2	2	NCT00176566	Terminated	Neutral	Transitioned into a national study through ECOG
Another study			|Another study|||	1	NCT00876/NCT00876876.xml-38-	Phase 3	3	NCT00876876	Suspended	Neutral	Created Extension study
Another study			|Another study|||	1	NCT00873/NCT00873444.xml-36-	Phase 4	4	NCT00873444	Terminated	Neutral	Study progress very slow therefore terminated as other projects underway to investigate the same research question which will deliver results earlier
Another study			|Another study|||	1	NCT00585/NCT00585416.xml-37-	Phase 2	2	NCT00585416	Terminated	Neutral	Further evaluation of phase I dosing
Another study			|Another study|||	1	NCT00247/NCT00247130.xml-66-	Phase 4	4	NCT00247130	Withdrawn	Neutral	The study was stopped since the superiority of intravenous omeprazole to ranitidine has already been proven by recent other studies.
Another study			|Another study|||	1	NCT00327/NCT00327301.xml-86-	N/A	0	NCT00327301	Withdrawn	Neutral	was replaced by an other study
Another study			|Another study|||	1	NCT00538/NCT00538096.xml-46-	Phase 1	1	NCT00538096	Withdrawn	Neutral	Replacing this trial with a new trial.
Another study			|Another study|||	1	NCT00875/NCT00875823.xml-58-	N/A	0	NCT00875823	Withdrawn	Neutral	Study was combined with Mayo protocol 07-003476
Another study			|Another study|||	1	NCT00697/NCT00697762.xml-56-	Phase 3	3	NCT00697762	Terminated	Neutral	The trial was stopped based on information from the global phase 3 studies.
Another study			|Another study|||	1	NCT00423/NCT00423163.xml-32-	Phase 4	4	NCT00423163	Withdrawn	Neutral	An alternative joint industry effort will provide information on combination versus single agent therapy for treatment of aspergillosis
Another study			|Another study|||	1	NCT00157/NCT00157846.xml-39-	Phase 4	4	NCT00157846	Terminated	Neutral	Due to existing evidence eligible patients receive CRT treatment in first place
Another study			|Another study|||	1	NCT00968/NCT00968097.xml-115-	Phase 1	1	NCT00968097	Terminated	Neutral	Early Phase I study of [123I]MNI-340 did not evidence as marker of disease
Another study			|Another study|||	1	NCT00446/NCT00446277.xml-49-	Phase 4	4	NCT00446277	Suspended	Neutral	The present study was joining 2005-41-4933 into one study
Another study			|Another study|||	1	NCT00528/NCT00528255.xml-39-	Phase 2	2	NCT00528255	Withdrawn	Neutral	PK portion will be included in a future protocol
Another study			|Another study|||	1	NCT00331/NCT00331721.xml-47-	Phase 2	2	NCT00331721	Terminated	Neutral	Scientific data called into question the viability of the substance class
Another study			|Another study|||	1	NCT00359/NCT00359294.xml-49-	Phase 1	1	NCT00359294	Terminated	Neutral	Considered not necessary to continue with this trial; recommended dose was reached in other phase I trials
Another study			|Another study|||	1	NCT00226/NCT00226668.xml-44-	Phase 3	3	NCT00226668	Withdrawn	Neutral	Alternate study projected to assess imaging endpoints versus clinical endpoints.
Another study			|Another study|||	1	NCT00076/NCT00076635.xml-42-	Phase 3	3	NCT00076635	Terminated	Neutral	program discontinued based on GIPF-007 results
Another study			|Another study|||	1	NCT00323/NCT00323700.xml-63-	N/A	0	NCT00323700	Withdrawn	Neutral	Merged with the study NCT00307268
Another study			|Another study|||	1	"NCT00526/NCT00526604.xml-201-	Phase 3	3	NCT00526604	Withdrawn	Neutral	The study was stopped, as the another multicentre-RCT on the same patients started."
Another study			|Another study|||	1	NCT00571/NCT00571519.xml-38-	Phase 3	3	NCT00571519	Terminated	Neutral	DSPD focussing on Study 301 to confirm clinical profile before proceeding.
Another study			|Another study|||	1	NCT00338/NCT00338585.xml-47-	Phase 3	3	NCT00338585	Terminated	Neutral	Based upon preliminary safety and efficacy results from a similar study.
Another study			|Another study|||	1	NCT00549/NCT00549094.xml-72-	Phase 4	4	NCT00549094	Terminated	Neutral	Protocol 1634 (UI) and 1635 (UF) were combined into one protocol 1634 for OAB. Subject enrolled under 1635 will be followed under 1634 for OAB.
Another study			|Another study|||	1	NCT00810/NCT00810706.xml-47-	Phase 3	3	NCT00810706	Terminated	Neutral	Publication of MA17 results (similar trial in the extented adjuvant setting with letrozole)
Another study			|Another study|||	1	NCT00271/NCT00271804.xml-57-	Phase 1	1	NCT00271804	Terminated	Neutral	New study with lenalidomide pending
Another study			|Another study|||	1	NCT01017/NCT01017809.xml-54-	N/A	0	NCT01017809	Withdrawn	Neutral	NYU 03-67 reached accrual prior to this study opening.
Another study			|Another study|||	1	NCT00779/NCT00779142.xml-53-	N/A	0	NCT00779142	Withdrawn	Neutral	conflicting study
Another study			|Another study|||	1	NCT00483/NCT00483210.xml-81-	N/A	0	NCT00483210	Withdrawn	Neutral	The study goals were accomplished by a similar study at UAMS. (W.J. Evans)
Another study			|Another study|||	1	NCT00540/NCT00540332.xml-40-	Phase 1/Phase 2	1	NCT00540332	Withdrawn	Neutral	The 20070201 study was terminated based on evaluation of Palifermin solid tumor data.
Another study			|Another study|||	1	NCT00483/NCT00483041.xml-36-	Phase 2	2	NCT00483041	Terminated	Neutral	Study is replaced by MI-CP198 per CPM.
Another study			|Another study|||	1	NCT00718/NCT00718185.xml-45-	N/A	0	NCT00718185	Terminated	Neutral	Similar study completed.
Another study			|Another study|||	1	NCT00377/NCT00377143.xml-82-	Phase 4	4	NCT00377143	Withdrawn	Neutral	similar large study planned by NHLBI
Another study			|Another study|||	1	NCT00590/NCT00590720.xml-40-	Phase 2	2	NCT00590720	Terminated	Neutral	Study is replaced by MI-CP198 per CPM.
Another study			|Another study|||	1	NCT00722/NCT00722462.xml-35-	Phase 4	4	NCT00722462	Terminated	Neutral	Recent abstract publication questioning the need for our study
Another study			|Another study|||	1	"NCT00381/NCT00381810.xml-34-	Phase 2/Phase 3	2	NCT00381810	Terminated	Neutral	During routine safety review of Studies U2970g and U2971g, the Data Monitoring Committee recommended that enrollment in this extension trial be terminated"
Another study			|Another study|||	1	NCT00111/NCT00111150.xml-57-	Phase 2/Phase 3	2	NCT00111150	Terminated	Neutral	Consenting participants entered tenofovir/emtricitabine oral prophylaxis trial
Another study			|Another study|||	1	NCT00238/NCT00238355.xml-62-	Phase 2	2	NCT00238355	Terminated	Neutral	Request for early termination is based on a competing study OHSU is participating in
Another study			|Another study|||	1	NCT00976/NCT00976534.xml-34-	Phase 2	2	NCT00976534	Terminated	Neutral	The study was terminated due to results in another study (NCT00878501).
Based on data in this study	Business decision		|Based on data in this study|Business decision||	2	"NCT00215/NCT00215735.xml-37-	N/A	0	NCT00215735	Terminated	Negative	inconclusive results, market feasiblity"
Based on data in this study	Change in Study Design		|Based on data in this study|Change in Study Design||	2	NCT00349/NCT00349271.xml-50-	Phase 3	3	NCT00349271	Terminated	Negative	Change the sample size due to smaller variance than expected
Based on data in this study	Funding		|Based on data in this study|Funding||	2	NCT00216/NCT00216814.xml-47-	N/A	0	NCT00216814	Terminated	Negative	No funding and data was not appropriate to consider continuing.
Based on data in this study	Insufficient Enrollment		|Based on data in this study|Insufficient Enrollment||	2	"NCT00664/NCT00664183.xml-32-	Phase 2/Phase 3	2	NCT00664183	Terminated	Negative	slow enrollment , interim analysis conducted."
Based on data in this study	Insufficient Enrollment		|Based on data in this study|Insufficient Enrollment||	2	NCT00622/NCT00622570.xml-44-	Phase 3	3	NCT00622570	Terminated	Negative	Slowly recruitment rate. Intermediate analysis
Based on data in this study	Safety		|Based on data in this study|Safety||	2	NCT00521/NCT00521820.xml-63-	Phase 3	3	NCT00521820	Terminated	Negative	Higher incidence of hospitalization for congestive heart failure in pioglitazone-treated subjects compared to glyburide treated subjects.
Based on data in this study			|Based on data in this study|||	1	NCT00443/NCT00443859.xml-61-	N/A	0	NCT00443859	Terminated	Negative	Interim analysis showed greater variablility in NT-proBNP findings than anticipated.
Based on data in this study			|Based on data in this study|||	1	"NCT01110/NCT01110330.xml-74-	Phase 3	3	NCT01110330	Terminated	Negative	Significant discrepancies between KOH and mycological culture results, and a lower than expected mycological cure rate"
Based on data in this study			|Based on data in this study|||	1	NCT00603/NCT00603564.xml-54-	N/A	0	NCT00603564	Terminated	Negative	The study was prematurely interrupted because patients randomized to CPAP reached the endpoint quicker than anticipated in the protocol
Based on data in this study			|Based on data in this study|||	1	NCT00565/NCT00565799.xml-92-	Phase 2	2	NCT00565799	Terminated	Negative	Comflicting interim data
Based on data in this study			|Based on data in this study|||	1	NCT00206/NCT00206089.xml-34-	Phase 3	3	NCT00206089	Terminated	Negative	Enrollment suspended based upon interim analysis; subjects allowed to stay on study until disease progression.
Based on data in this study			|Based on data in this study|||	1	NCT00955/NCT00955292.xml-42-	Phase 1	1	NCT00955292	Terminated	Negative	Modified dose schedule presented no advantage over previously studied schedule
Based on data in this study			|Based on data in this study|||	1	NCT00198/NCT00198315.xml-61-	Phase 3	3	NCT00198315	Suspended	Negative	Enrollment was stopped based on the Data Monitoring Committee's recommendation.
Based on data in this study			|Based on data in this study|||	1	NCT00430/NCT00430716.xml-32-	Phase 4	4	NCT00430716	Terminated	Negative	This study was terminated at the recommendation of an independent Data Monitoring Committee. The decision was not based on any safety concerns.
Based on data in this study			|Based on data in this study|||	1	NCT00668/NCT00668356.xml-54-	Phase 2	2	NCT00668356	Suspended	Negative	questions of the benefit efficacy/risks of ddI during the meal not resolved
Based on data in this study			|Based on data in this study|||	1	NCT00249/NCT00249899.xml-68-	Phase 3	3	NCT00249899	Terminated	Negative	Overall profile of the compound does not offer significant clinical advantage to patients over currently available lipid lowering agents
Based on data in this study			|Based on data in this study|||	1	NCT00564/NCT00564174.xml-50-	N/A	0	NCT00564174	Terminated	Negative	interim analysis found no difference in LB rate and lower than expected event rate
Based on data in this study			|Based on data in this study|||	1	NCT00374/NCT00374205.xml-73-	Phase 4	4	NCT00374205	Terminated	Negative	Interim analysis showed more LCFs in one of the treatment arms
Based on data in this study			|Based on data in this study|||	1	NCT00878/NCT00878501.xml-40-	Phase 2	2	NCT00878501	Terminated	Negative	The study was terminated after the planned interim analysis.
Based on data in this study			|Based on data in this study|||	1	NCT00190/NCT00190034.xml-54-	Phase 4	4	NCT00190034	Suspended	Negative	opposite result
Based on data in this study			|Based on data in this study|||	1	NCT00532/NCT00532558.xml-42-	Phase 3	3	NCT00532558	Terminated	Negative	Overall profile of the compound does not offer significant clinical advantage to patients over currently available lipid lowering agents
Based on data in this study			|Based on data in this study|||	1	"NCT00389/NCT00389519.xml-67-	Phase 3	3	NCT00389519	Terminated	Negative	A planned interim analysis was performed after approx. 240 subjects completed the trial. The study was stopped, as permitted by protocol, after the analysis."
Based on data in this study			|Based on data in this study|||	1	NCT00557/NCT00557752.xml-46-	Phase 4	4	NCT00557752	Terminated	Negative	Review Board stopped the study after interim analysis reaching stopping rule for efficacy.
Based on data in this study			|Based on data in this study|||	1	NCT00585/NCT00585221.xml-69-	Phase 2	2	NCT00585221	Terminated	Negative	Data Safety Monitoring Committee decision
Based on data in this study			|Based on data in this study|||	1	NCT00384/NCT00384605.xml-32-	Phase 3	3	NCT00384605	Terminated	Negative	The overall profile does not support development for obesity
Based on data in this study			|Based on data in this study|||	1	NCT00101/NCT00101907.xml-32-	Phase 1	1	NCT00101907	Terminated	Negative	Study terminated per recommendation of Data Review Team
Based on data in this study			|Based on data in this study|||	1	NCT00638/NCT00638326.xml-35-	Phase 3	3	NCT00638326	Terminated	Negative	Greater differences between randomized patients than previously anticipated
Based on data in this study			|Based on data in this study|||	1	NCT00853/NCT00853398.xml-67-	Phase 4	4	NCT00853398	Terminated	Negative	The results obtained 1 year after surgery were clearly indicative of the outcome and the investigators decided to terminate follow-up at that point.
Based on data in this study			|Based on data in this study|||	1	NCT00532/NCT00532311.xml-52-	Phase 3	3	NCT00532311	Terminated	Negative	Overall profile of the compound does not offer significant clinical advantage to patients over currently available lipid lowering agents
Based on data in this study			|Based on data in this study|||	1	"NCT00485/NCT00485472.xml-59-	Phase 2	2	NCT00485472	Terminated	Negative	Based on the outcome of the planned first interim analysis, it was decided not to continue the trial. No safety concerns were identified."
Based on data in this study			|Based on data in this study|||	1	"NCT00337/NCT00337792.xml-50-	N/A	0	NCT00337792	Terminated	Negative	DSMB review at 50% recruitment, further recruitment unlikely to change result"
Based on data in this study			|Based on data in this study|||	1	NCT00216/NCT00216216.xml-93-	Phase 2	2	NCT00216216	Terminated	Negative	The results from the interim analysis were not favorable to continue this trial.
Based on data in this study			|Based on data in this study|||	1	"NCT00270/NCT00270322.xml-54-	Phase 4	4	NCT00270322	Terminated	Negative	We believe regional anesth better for TKR,90% patients got epidural. Last year we started spinal morphine one shot, and found it very promissing."
Based on data in this study			|Based on data in this study|||	1	NCT00763/NCT00763347.xml-59-	Phase 2	2	NCT00763347	Terminated	Negative	Voluntarily terminated based on preliminary non-clinical findings.
Based on data in this study			|Based on data in this study|||	1	NCT00263/NCT00263081.xml-90-	Phase 3	3	NCT00263081	Terminated	Negative	Overall profile of the compound does not offer significant clinical advantage to patients over currently available lipid lowering agents
Based on data in this study			|Based on data in this study|||	1	NCT00865/NCT00865228.xml-45-	Phase 2	2	NCT00865228	Terminated	Negative	Overall profile of the compound does not offer significant clinical advantage to patients over currently available lipid lowering agents
Based on data in this study			|Based on data in this study|||	1	"NCT00397/NCT00397657.xml-58-	Phase 4	4	NCT00397657	Terminated	Negative	Independent steering committee has stopped the trial based on results of a prespecified, blinded interim analysis. It was not stopped due to safety concerns."
Based on data in this study			|Based on data in this study|||	1	NCT00131/NCT00131391.xml-32-	Phase 3	3	NCT00131391	Terminated	Negative	The overall profile does not support development for obesity
Based on data in this study			|Based on data in this study|||	1	NCT00531/NCT00531986.xml-99-	Phase 4	4	NCT00531986	Terminated	Negative	Unexpectedely high rates of treatment-failure
Based on data in this study			|Based on data in this study|||	1	NCT00810/NCT00810134.xml-55-	N/A	0	NCT00810134	Terminated	Negative	Due to the results of interim analysis at the time 44 patients were recruited.
Based on data in this study			|Based on data in this study|||	1	NCT00425/NCT00425919.xml-38-	Phase 2	2	NCT00425919	Terminated	Negative	Study terminated as a result of interim analysis not meeting predetermined criteria.
Based on data in this study			|Based on data in this study|||	1	NCT00133/NCT00133224.xml-35-	Phase 3	3	NCT00133224	Terminated	Negative	Accrual and treatment with CG1940/CG8711 stopped due to IDMC recommendation.
Based on data in this study			|Based on data in this study|||	1	NCT00273/NCT00273338.xml-45-	Phase 3	3	NCT00273338	Terminated	Negative	DSMB
Based on data in this study			|Based on data in this study|||	1	NCT00015/NCT00015002.xml-80-	Phase 3	3	NCT00015002	Terminated	Negative	Concerns regarding neonatal data
Based on data in this study			|Based on data in this study|||	1	NCT00816/NCT00816270.xml-48-	N/A	0	NCT00816270	Terminated	Negative	Experimental results were unsatisfatory compared with control.
Based on data in this study			|Based on data in this study|||	1	NCT00743/NCT00743106.xml-52-	N/A	0	NCT00743106	Terminated	Negative	Executive committee determined to close study after interim analysis.
Based on data in this study			|Based on data in this study|||	1	NCT00170/NCT00170313.xml-41-	Phase 4	4	NCT00170313	Terminated	Negative	Ventricular rate during AF in CRT-patients much lower than expected
Based on data in this study			|Based on data in this study|||	1	NCT00536/NCT00536770.xml-36-	Phase 2	2	NCT00536770	Suspended	Negative	DSMB
Based on data in this study			|Based on data in this study|||	1	NCT00198/NCT00198328.xml-57-	Phase 3	3	NCT00198328	Suspended	Negative	Enrollment was stopped based on the Data Monitoring Committee's recommendation.
Based on data in this study			|Based on data in this study|||	1	NCT00541/NCT00541632.xml-33-	N/A	0	NCT00541632	Terminated	Negative	performance variability
Based on data in this study			|Based on data in this study|||	1	NCT00122/NCT00122525.xml-47-	Phase 3	3	NCT00122525	Terminated	Negative	following DSMB recommandation.
Based on data in this study			|Based on data in this study|||	1	NCT00528/NCT00528008.xml-51-	Phase 3	3	NCT00528008	Terminated	Negative	Study was stopped following interim analysis.
Based on data in this study			|Based on data in this study|||	1	NCT00908/NCT00908869.xml-48-	Phase 1	1	NCT00908869	Suspended	Negative	intermediate analysis
Based on data in this study			|Based on data in this study|||	1	NCT00128/NCT00128557.xml-74-	Phase 3	3	NCT00128557	Terminated	Negative	Study terminated based on DSMB recommendation in December 2006
Based on data in this study			|Based on data in this study|||	1	NCT00430/NCT00430742.xml-33-	Phase 3	3	NCT00430742	Terminated	Negative	The overall profile does not support development for obesity
Based on data in this study			|Based on data in this study|||	1	NCT00420/NCT00420589.xml-32-	Phase 3	3	NCT00420589	Terminated	Negative	The overall profile does not support development for obesity
Based on data in this study			|Based on data in this study|||	1	NCT00688/NCT00688766.xml-49-	Phase 3	3	NCT00688766	Terminated	Negative	Based on Independent Data Monitoring Committee (IDMC) recommendation.
Based on data in this study			|Based on data in this study|||	1	NCT00452/NCT00452387.xml-55-	Phase 2	2	NCT00452387	Terminated	Negative	Early stopping rule
Based on data in this study			|Based on data in this study|||	1	NCT00125/NCT00125346.xml-38-	Phase 3	3	NCT00125346	Terminated	Negative	per Data Monitoring Committee recommendation
Based on data in this study			|Based on data in this study|||	1	NCT00129/NCT00129870.xml-54-	Phase 4	4	NCT00129870	Terminated	Negative	Unplanned interim analysis by DSMB indicated possible reduced response rate with the addition of Ca/Mg in pooled population. Further analysis pending.
Based on data in this study			|Based on data in this study|||	1	NCT00579/NCT00579722.xml-62-	Phase 2	2	NCT00579722	Terminated	Negative	Reached early stopping rule.
Based on data in this study			|Based on data in this study|||	1	NCT00224/NCT00224419.xml-67-	Phase 4	4	NCT00224419	Terminated	Negative	was terminated due to meeting a priori stopping rule set by DSMB
Based on data in this study			|Based on data in this study|||	1	NCT00131/NCT00131404.xml-32-	Phase 3	3	NCT00131404	Terminated	Negative	The overall profile does not support development for obesity
Based on data in this study			|Based on data in this study|||	1	NCT00762/NCT00762359.xml-48-	Phase 3	3	NCT00762359	Terminated	Negative	AG-1749 superior to Gefarnate in ulcer prevention
Business decision	Change in Study Design		|Business decision|Change in Study Design||	2	NCT00332/NCT00332826.xml-32-	Phase 3	3	NCT00332826	Terminated	Suspicious	Non-safety related business decision to combine special population protocols
Business decision	Change in Study Design		|Business decision|Change in Study Design||	2	NCT00375/NCT00375011.xml-132-	Phase 3	3	NCT00375011	Terminated	Suspicious	Company restructured and protocol restructured. Resubmitted with IDE approval under new company name-Exalenz
Business decision	Funding		|Business decision|Funding||	2	NCT00209/NCT00209014.xml-47-	Phase 2	2	NCT00209014	Terminated	Suspicious	Celgene unable to continue funds.
Business decision	Funding		|Business decision|Funding||	2	NCT00299/NCT00299585.xml-84-	Phase 2	2	NCT00299585	Suspended	Suspicious	manufacturer could not finance the study
Business decision	Funding		|Business decision|Funding||	2	NCT00469/NCT00469118.xml-36-	Phase 2	2	NCT00469118	Terminated	Suspicious	Financial concerns with device manufacturer.
Business decision	Funding		|Business decision|Funding||	2	NCT00304/NCT00304200.xml-89-	Phase 1/Phase 2	1	NCT00304200	Terminated	Suspicious	Funding was inadequate to continue; Companies requested closure.
Business decision	Funding		|Business decision|Funding||	2	NCT00460/NCT00460967.xml-73-	Phase 3	3	NCT00460967	Suspended	Suspicious	In light of the company's current financial position we have indefinately suspended the Rheo-AMD trial.
Business decision	Inadequate design		|Business decision|Inadequate design||	2	NCT00666/NCT00666393.xml-60-	Phase 3	3	NCT00666393	Withdrawn	Suspicious	Company decision to withdraw product from the market and terminate development initiatives due to potential device failures.
Business decision	Insufficient Efficacy		|Business decision|Insufficient Efficacy||	2	NCT00511/NCT00511043.xml-54-	Phase 2	2	NCT00511043	Terminated	Negative	Lack of efficacy/Manufacturer stopping drug development
Business decision	Insufficient Enrollment	Lost interest	|Business decision|Insufficient Enrollment|Lost interest|	3	"NCT00208/NCT00208468.xml-39-	Phase 3	3	NCT00208468	Terminated	Suspicious	Slow recruitment, investigators not wishing to continue with randomisation and a decision to rationalise this product from the Sponsors portfolio."
Business decision	Insufficient Enrollment		|Business decision|Insufficient Enrollment||	2	NCT00899/NCT00899977.xml-47-	Phase 1/Phase 2	1	NCT00899977	Terminated	Suspicious	Business considerations in light of slow enrollment.
Business decision	Insufficient Enrollment		|Business decision|Insufficient Enrollment||	2	NCT00597/NCT00597909.xml-53-	Phase 2	2	NCT00597909	Terminated	Suspicious	Study was terminated due to lack of enrollment and businesss decisions.
Business decision	Insufficient Enrollment		|Business decision|Insufficient Enrollment||	2	"NCT00472/NCT00472264.xml-41-	Phase 0	0	NCT00472264	Terminated	Suspicious	Study terminated on Nov 7, 2008 as a result of poor recruitment and changes in business priorities. The decision was not based on safety concerns."
Business decision	Resources		|Business decision|Resources||	2	NCT00060/NCT00060554.xml-33-	Phase 2	2	NCT00060554	Withdrawn	Suspicious	Drug sold to Sanofi-Aventis who sold it to GSK; OBS no longer owns study and does not have data.
Business decision	Resources		|Business decision|Resources||	2	NCT00155/NCT00155714.xml-39-	N/A	0	NCT00155714	Withdrawn	Suspicious	We can't obtained the test drug (Vadenafil) from Bayer. They decided not to carry out this trail in Taiwan. Therefore this trail has never been started.
Business decision	Resources		|Business decision|Resources||	2	NCT00177/NCT00177970.xml-51-	Phase 4	4	NCT00177970	Terminated	Suspicious	We were unable to receive IVIG free from phamaceutical company.
Business decision	Resources		|Business decision|Resources||	2	"NCT01016/NCT01016795.xml-97-	Phase 2	2	NCT01016795	Suspended	Suspicious	Study closed Nov 2000 by Amgen, who stopped drug delivery"
Business decision	Resources		|Business decision|Resources||	2	NCT00166/NCT00166127.xml-52-	Phase 3	3	NCT00166127	Terminated	Suspicious	Unable to renegotiate an expired contract w/sponsor providing study med
Business decision	Resources		|Business decision|Resources||	2	NCT00674/NCT00674557.xml-100-	Phase 2	2	NCT00674557	Terminated	Suspicious	Withdrawn as the clinical development of ATN-224 was terminated by the drug company who was providing ATN-224 for the study
Business decision	Resources		|Business decision|Resources||	2	NCT00764/NCT00764803.xml-46-	Phase 4	4	NCT00764803	Terminated	Suspicious	Corporate decision to discontinue distribution of MJS Knee.
Business decision	Safety		|Business decision|Safety||	2	NCT00635/NCT00635063.xml-41-	Phase 3	3	NCT00635063	Terminated	Safety	Termination is due to a combination of a device defect potentially impacting the quality of the AD 923 IMP and a major change in corporate strategy.
Business decision	Sponsor Decision		|Business decision|Sponsor Decision ||	2	"NCT00479/NCT00479765.xml-51-	Phase 1/Phase 2	1	NCT00479765	Terminated	Suspicious	Sponsor business decision, not based on safety or efficacy data"
Business decision	Sponsor Decision		|Business decision|Sponsor Decision ||	2	"NCT00826/NCT00826930.xml-44-	Phase 1	1	NCT00826930	Terminated	Suspicious	Sponsor business decision, not based on safety or efficacy data."
Business decision	Sponsor Decision		|Business decision|Sponsor Decision ||	2	NCT00664/NCT00664066.xml-33-	N/A	0	NCT00664066	Terminated	Suspicious	The termination of the study is not linked to a product recall or result of any safety signal. Rather it was sponsor's commercial decision to withdraw the MA
Business decision	Sponsor Decision		|Business decision|Sponsor Decision ||	2	NCT00776/NCT00776555.xml-40-	Phase 1	1	NCT00776555	Terminated	Suspicious	The study was stopped by the sponsor based on a non-safety related business priority decision.
Business decision	Sponsor Decision		|Business decision|Sponsor Decision ||	2	NCT00514/NCT00514813.xml-32-	Phase 4	4	NCT00514813	Terminated	Suspicious	The termination of the study is not linked to a product recall or result of any safety signal. Rather it was sponsor's commercial decision to withdraw the MA
Business decision	Sponsor Decision		|Business decision|Sponsor Decision ||	2	NCT00723/NCT00723918.xml-59-	Phase 2	2	NCT00723918	Terminated	Suspicious	Withdrawal of pharmaceutical support from Novartis
Business decision	Sponsor Decision		|Business decision|Sponsor Decision ||	2	NCT00746/NCT00746590.xml-50-	Phase 2	2	NCT00746590	Terminated	Suspicious	Strategic reasons: Sponsor seeks oncology partner to explore Prolarix potential
Business decision	Sponsor Decision		|Business decision|Sponsor Decision ||	2	NCT00458/NCT00458445.xml-31-	Phase 3	3	NCT00458445	Withdrawn	Suspicious	This study was stopped by the sponsor before enrollment based on a non-safety related corporate decision.
Business decision	Sponsor Decision		|Business decision|Sponsor Decision ||	2	NCT00450/NCT00450333.xml-35-	Phase 3	3	NCT00450333	Terminated	Suspicious	The termination of the study is not linked to a product recall or result of any safety signal. Rather it was sponsor's commercial decision to withdraw the MA
Business decision	Sponsor Decision		|Business decision|Sponsor Decision ||	2	NCT00452/NCT00452478.xml-41-	Phase 4	4	NCT00452478	Terminated	Suspicious	This study was stopped by the sponsor based on a non-safety related corporate decision
Business decision	Technical or logistical difficulties		|Business decision|Technical or logistical difficulties||	2	"NCT00860/NCT00860353.xml-34-	Phase 1	1	NCT00860353	Terminated	Suspicious	Due to portfolio and logistical issues, this study will not be re-started at the present time. The study is not being terminated for safety reasons."
Business decision			|Business decision|||	1	NCT00754/NCT00754221.xml-32-	Phase 3	3	NCT00754221	Terminated	Suspicious	This study has been terminated early as the esreboxetine development program is being discontinued. There are no safety or efficacy concerns.
Business decision			|Business decision|||	1	NCT00607/NCT00607256.xml-32-	Phase 3	3	NCT00607256	Terminated	Suspicious	This study has been terminated early as the esreboxetine development program is being discontinued. There are no safety or efficacy concerns.
Business decision			|Business decision|||	1	"NCT00791/NCT00791544.xml-65-	Phase 1/Phase 2	1	NCT00791544	Terminated	Suspicious	Company decision to discontinue the AVE1642 development program, not due to any safety or efficacy concerns"
Business decision			|Business decision|||	1	NCT00412/NCT00412776.xml-66-	Phase 2/Phase 3	2	NCT00412776	Terminated	Suspicious	Corporate reasons unrelated to safety and efficacy
Business decision			|Business decision|||	1	NCT00481/NCT00481936.xml-34-	Phase 1	1	NCT00481936	Terminated	Suspicious	Corporate reasons unrelated to safety and efficacy
Business decision			|Business decision|||	1	NCT00633/NCT00633477.xml-53-	Phase 3	3	NCT00633477	Terminated	Suspicious	Business Decision; No Safety Or Efficacy Concerns.
Business decision			|Business decision|||	1	NCT00908/NCT00908414.xml-124-	Phase 1	1	NCT00908414	Terminated	Suspicious	The premature end of this trial was a business decision and not due to safety or efficacy concerns of the compounds.
Business decision			|Business decision|||	1	NCT00442/NCT00442416.xml-37-	Phase 3	3	NCT00442416	Terminated	Suspicious	Strategic decision unrelated to safety or efficacy
Business decision			|Business decision|||	1	NCT00422/NCT00422513.xml-36-	Phase 3	3	NCT00422513	Terminated	Suspicious	Strategic decision unrelated to safety or efficacy
Business decision			|Business decision|||	1	NCT00796/NCT00796601.xml-33-	Phase 3	3	NCT00796601	Withdrawn	Suspicious	This study has been cancelled as the esreboxetine development program is being discontinued. Safety and efficacy were not factors.
Business decision			|Business decision|||	1	NCT00605/NCT00605384.xml-34-	Phase 3	3	NCT00605384	Terminated	Suspicious	Business Objectives Have Changed
Business decision			|Business decision|||	1	NCT00511/NCT00511576.xml-75-	Phase 1	1	NCT00511576	Terminated	Suspicious	Celgene terminated its collaboration agreement with MethylGene for the development of MGCD0103. All Celgene-sponsored trials with MGCD0103 will be closed.
Business decision			|Business decision|||	1	NCT00210/NCT00210561.xml-64-	Phase 4	4	NCT00210561	Terminated	Suspicious	Study was stopped shortly after initiation due to change in strategic direction of the company; no safety concerns were observed that impacted this decision.
Business decision			|Business decision|||	1	NCT00821/NCT00821561.xml-33-	Phase 2	2	NCT00821561	Withdrawn	Suspicious	Withdrawn prior to recruitment for business reasons.
Business decision			|Business decision|||	1	NCT00832/NCT00832364.xml-42-	Phase 4	4	NCT00832364	Withdrawn	Suspicious	Business decision. No patients were enrolled
Business decision			|Business decision|||	1	NCT00423/NCT00423241.xml-41-	N/A	0	NCT00423241	Terminated	Suspicious	Market dynamics including other technologies made the project not viable.
Business decision			|Business decision|||	1	"NCT00338/NCT00338273.xml-34-	Phase 3	3	NCT00338273	Terminated	Suspicious	No Patients enrolled, business objectives have changed"
Business decision			|Business decision|||	1	NCT00785/NCT00785239.xml-46-	N/A	0	NCT00785239	Withdrawn	Suspicious	Business Reasons
Business decision			|Business decision|||	1	NCT00665/NCT00665574.xml-34-	N/A	0	NCT00665574	Terminated	Suspicious	Business decision
Business decision			|Business decision|||	1	"NCT00979/NCT00979186.xml-32-	N/A	0	NCT00979186	Terminated	Suspicious	Study Terminated - No enrollment, business decision."
Business decision			|Business decision|||	1	"NCT00347/NCT00347997.xml-31-	N/A	0	NCT00347997	Withdrawn	Suspicious	Decision made by B&amp;L to cancel the study, no subjects enrolled."
Business decision			|Business decision|||	1	NCT00787/NCT00787358.xml-41-	Phase 2	2	NCT00787358	Withdrawn	Suspicious	Change in company direction
Business decision			|Business decision|||	1	NCT00692/NCT00692003.xml-37-	Phase 3	3	NCT00692003	Terminated	Suspicious	Company decision.
Business decision			|Business decision|||	1	NCT00532/NCT00532038.xml-42-	Phase 3	3	NCT00532038	Terminated	Suspicious	Corporate decision
Business decision			|Business decision|||	1	NCT00601/NCT00601978.xml-34-	Phase 4	4	NCT00601978	Terminated	Suspicious	Business decision brand strategy; no patients enrolled
Business decision			|Business decision|||	1	NCT00242/NCT00242372.xml-36-	Phase 3	3	NCT00242372	Terminated	Suspicious	The development program has been terminated
Business decision			|Business decision|||	1	NCT00387/NCT00387036.xml-32-	Phase 2	2	NCT00387036	Terminated	Suspicious	Termininated for business reasons
Business decision			|Business decision|||	1	NCT00744/NCT00744341.xml-33-	Phase 2	2	NCT00744341	Terminated	Suspicious	This study was stopped 29OCT2009 due to strategic drug development considerations.
Business decision			|Business decision|||	1	NCT00640/NCT00640016.xml-42-	Phase 2	2	NCT00640016	Terminated	Suspicious	Business decision
Business decision			|Business decision|||	1	"NCT00522/NCT00522457.xml-52-	Phase 2	2	NCT00522457	Terminated	Suspicious	change in development plan, not due to safety concerns."
Business decision			|Business decision|||	1	NCT00246/NCT00246298.xml-64-	Phase 2	2	NCT00246298	Terminated	Suspicious	OBI business decision not to complete any additional research in HIV.
Business decision			|Business decision|||	1	NCT00568/NCT00568308.xml-62-	Phase 3	3	NCT00568308	Terminated	Suspicious	Commercial decision to discontinue the study
Business decision			|Business decision|||	1	NCT00671/NCT00671554.xml-56-	Phase 1/Phase 2	1	NCT00671554	Terminated	Suspicious	Due to business considerations; not due to toxicities or adverse events.
Business decision			|Business decision|||	1	NCT00281/NCT00281723.xml-43-	Phase 2	2	NCT00281723	Suspended	Suspicious	The company which holds the patent was not interested.
Business decision			|Business decision|||	1	NCT00747/NCT00747916.xml-46-	Phase 4	4	NCT00747916	Terminated	Suspicious	Business Reasons
Business decision			|Business decision|||	1	NCT00504/NCT00504205.xml-66-	N/A	0	NCT00504205	Terminated	Suspicious	Withdrawn as trial was never activated by SuperGen
Business decision			|Business decision|||	1	NCT00504/NCT00504088.xml-32-	Phase 4	4	NCT00504088	Terminated	Suspicious	Company decision to halt study
Business decision			|Business decision|||	1	"NCT00730/NCT00730041.xml-84-	Phase 4	4	NCT00730041	Terminated	Suspicious	Medtronic acquisition of Restore Medical, business decision"
Business decision			|Business decision|||	1	NCT00374/NCT00374296.xml-34-	Phase 2	2	NCT00374296	Terminated	Suspicious	The Clinical Development Program for MGCD0103 is being re-evaluated
Business decision			|Business decision|||	1	NCT00252/NCT00252772.xml-38-	Phase 3	3	NCT00252772	Terminated	Suspicious	The development program has been terminated
Business decision			|Business decision|||	1	NCT00716/NCT00716404.xml-42-	N/A	0	NCT00716404	Withdrawn	Suspicious	FlowMedica was purchased by AngioDynamics. Study will be re-started by AngioDynamics.
Business decision			|Business decision|||	1	NCT01050/NCT01050218.xml-32-	Phase 3	3	NCT01050218	Terminated	Suspicious	Business reasons
Business decision			|Business decision|||	1	NCT00452/NCT00452140.xml-56-	Phase 2	2	NCT00452140	Terminated	Suspicious	company focus on other projects
Business decision			|Business decision|||	1	NCT00748/NCT00748085.xml-70-	Phase 4	4	NCT00748085	Terminated	Suspicious	Business Reasons
Business decision			|Business decision|||	1	NCT00756/NCT00756912.xml-40-	Phase 1	1	NCT00756912	Terminated	Suspicious	This study was terminated in November 2008 due to &quot;a business decision (resources)&quot;.
Business decision			|Business decision|||	1	NCT00746/NCT00746382.xml-41-	Phase 2	2	NCT00746382	Withdrawn	Suspicious	Study withdrawn due to business decisions. No subjects were treated.
Business decision			|Business decision|||	1	NCT00940/NCT00940641.xml-33-	Phase 1	1	NCT00940641	Suspended	Suspicious	Study withdrawn prior to enrollment due to AZ business decision unrelated to safety.
Business decision			|Business decision|||	1	NCT00729/NCT00729781.xml-122-	Phase 1/Phase 2	1	NCT00729781	Terminated	Suspicious	Strategic Business Decision
Business decision			|Business decision|||	1	"NCT00659/NCT00659334.xml-76-	Phase 2	2	NCT00659334	Terminated	Suspicious	AMAG not continuing with Combidex, the study drug"
Business decision			|Business decision|||	1	NCT00263/NCT00263965.xml-37-	Phase 2	2	NCT00263965	Terminated	Suspicious	The development program has been terminated
Business decision			|Business decision|||	1	NCT00832/NCT00832624.xml-33-	Phase 4	4	NCT00832624	Terminated	Suspicious	Business Reasons
Business decision			|Business decision|||	1	NCT00510/NCT00510627.xml-79-	Phase 4	4	NCT00510627	Withdrawn	Suspicious	Boston Scientific has decided to close the Study.
Business decision			|Business decision|||	1	NCT00661/NCT00661466.xml-57-	Phase 2	2	NCT00661466	Terminated	Suspicious	Business decision
Business decision			|Business decision|||	1	"NCT00437/NCT00437489.xml-33-	Phase 4	4	NCT00437489	Terminated	Suspicious	This protocol was terminated not for safety reasons, but because Pfizer decided to return the worldwide rights for Exubera to Nektar, on 18 October 2007."
Business decision			|Business decision|||	1	NCT00928/NCT00928317.xml-57-	Phase 2	2	NCT00928317	Terminated	Suspicious	Corporate re-prioritization
Business decision			|Business decision|||	1	NCT00648/NCT00648479.xml-38-	Phase 1/Phase 2	1	NCT00648479	Suspended	Suspicious	the company does not want toproceed yet with the study
Business decision			|Business decision|||	1	NCT00820/NCT00820703.xml-43-	Phase 1/Phase 2	1	NCT00820703	Withdrawn	Suspicious	For business reasons
Business decision			|Business decision|||	1	NCT00399/NCT00399789.xml-75-	Phase 1/Phase 2	1	NCT00399789	Terminated	Suspicious	AOI Pharma is reassessing the development strategy for perifosine.
Business decision			|Business decision|||	1	NCT00784/NCT00784836.xml-33-	Phase 3	3	NCT00784836	Terminated	Suspicious	Company Decision
Business decision			|Business decision|||	1	NCT00986/NCT00986778.xml-33-	Phase 4	4	NCT00986778	Withdrawn	Suspicious	Business Objectives Changed
Business decision			|Business decision|||	1	NCT00472/NCT00472628.xml-58-	N/A	0	NCT00472628	Terminated	Suspicious	Change in company strategy
Business decision			|Business decision|||	1	NCT00430/NCT00430469.xml-57-	Phase 1/Phase 2	1	NCT00430469	Withdrawn	Suspicious	Strategic company decision
Business decision			|Business decision|||	1	NCT00286/NCT00286195.xml-42-	Phase 4	4	NCT00286195	Withdrawn	Suspicious	Study was withdrawn due to a business decision.
Business decision			|Business decision|||	1	NCT00252/NCT00252876.xml-34-	Phase 3	3	NCT00252876	Terminated	Suspicious	The development program has been terminated
Business decision			|Business decision|||	1	NCT00869/NCT00869115.xml-51-	Phase 1	1	NCT00869115	Withdrawn	Suspicious	The study was not started due to a re-evaluation of the istaroxime development program
Business decision			|Business decision|||	1	NCT00458/NCT00458575.xml-56-	Phase 1	1	NCT00458575	Terminated	Suspicious	Internal Business Decision
Business decision			|Business decision|||	1	NCT00380/NCT00380276.xml-30-	Phase 3	3	NCT00380276	Terminated	Suspicious	Myriad has discontinued the development of Flurizan.
Business decision			|Business decision|||	1	NCT00651/NCT00651807.xml-45-	Phase 2	2	NCT00651807	Terminated	Suspicious	Business Reasons
Business decision			|Business decision|||	1	NCT00678/NCT00678587.xml-39-	Phase 3	3	NCT00678587	Terminated	Suspicious	GSK decision
Business decision			|Business decision|||	1	NCT00480/NCT00480623.xml-56-	Phase 1	1	NCT00480623	Terminated	Suspicious	Corporate decision
Business decision			|Business decision|||	1	NCT00282/NCT00282581.xml-43-	Phase 1	1	NCT00282581	Terminated	Suspicious	Senior managemnt decision
Business decision			|Business decision|||	1	NCT00387/NCT00387686.xml-33-	Phase 2/Phase 3	2	NCT00387686	Terminated	Suspicious	Decision was taken by Wyeth Sr. Management to early terminate the 3100N7-210 study (terminate enrollment but complete follow-up).
Business decision			|Business decision|||	1	NCT00838/NCT00838253.xml-63-	Phase 2	2	NCT00838253	Withdrawn	Suspicious	The study was not started due to a re-evaluation of the istaroxime development program
Business decision			|Business decision|||	1	NCT00083/NCT00083564.xml-116-	Phase 3	3	NCT00083564	Terminated	Suspicious	For business reasons
Business decision			|Business decision|||	1	NCT00893/NCT00893516.xml-35-	Phase 2	2	NCT00893516	Terminated	Suspicious	Portfolio consolidation.
Business decision			|Business decision|||	1	NCT00693/NCT00693017.xml-35-	Phase 3	3	NCT00693017	Terminated	Suspicious	Company decision.
Business decision			|Business decision|||	1	NCT00584/NCT00584896.xml-33-	Phase 3	3	NCT00584896	Terminated	Suspicious	Discontinued PB127 development program for business reasons
Business decision			|Business decision|||	1	NCT00858/NCT00858754.xml-58-	Phase 4	4	NCT00858754	Withdrawn	Suspicious	Study withdrawn because of internal business reasons not related to patient safety
Business decision			|Business decision|||	1	NCT00300/NCT00300105.xml-34-	Phase 3	3	NCT00300105	Terminated	Suspicious	The development program has been terminated
Business decision			|Business decision|||	1	NCT00389/NCT00389103.xml-46-	Phase 1	1	NCT00389103	Terminated	Suspicious	Senior management decision
Business decision			|Business decision|||	1	NCT00836/NCT00836069.xml-99-	Phase 3	3	NCT00836069	Terminated	Suspicious	Pfizer has terminated the execution of this protocol
Business decision			|Business decision|||	1	NCT00283/NCT00283842.xml-32-	Phase 3	3	NCT00283842	Terminated	Suspicious	business reasons
Business decision			|Business decision|||	1	NCT00697/NCT00697697.xml-32-	Phase 3	3	NCT00697697	Terminated	Suspicious	Corporate decision
Business decision			|Business decision|||	1	NCT00862/NCT00862472.xml-36-	Phase 3	3	NCT00862472	Terminated	Suspicious	Management decision not to conduct an additional efficacy study.
Business decision			|Business decision|||	1	NCT00530/NCT00530361.xml-62-	Phase 3	3	NCT00530361	Withdrawn	Suspicious	Study was withdrawn prior to patient dosing based on a business decision.
Business decision			|Business decision|||	1	NCT00733/NCT00733798.xml-56-	Phase 1/Phase 2	1	NCT00733798	Terminated	Suspicious	For Strategic Reasons
Business decision			|Business decision|||	1	NCT00261/NCT00261352.xml-38-	Phase 3	3	NCT00261352	Terminated	Suspicious	The development program has been terminated
Business decision			|Business decision|||	1	NCT00322/NCT00322036.xml-36-	Phase 3	3	NCT00322036	Terminated	Suspicious	Myriad has discontinued the development of Flurizan.
Business decision			|Business decision|||	1	NCT00658/NCT00658957.xml-60-	Phase 2	2	NCT00658957	Terminated	Suspicious	Business Decision
Business decision			|Business decision|||	1	NCT00255/NCT00255333.xml-31-	Phase 1	1	NCT00255333	Terminated	Suspicious	Development of this compound was discontinued.
Business decision			|Business decision|||	1	NCT00713/NCT00713622.xml-61-	Phase 4	4	NCT00713622	Terminated	Suspicious	Research and Development priorities were re-assessed.
Business decision			|Business decision|||	1	NCT00837/NCT00837096.xml-58-	N/A	0	NCT00837096	Terminated	Suspicious	Business objectives changed.
Business decision			|Business decision|||	1	NCT00439/NCT00439309.xml-46-	Phase 3	3	NCT00439309	Terminated	Suspicious	Business Decision
Business decision			|Business decision|||	1	NCT00487/NCT00487903.xml-33-	Phase 2	2	NCT00487903	Terminated	Suspicious	Discontinued PB127 development program for business reasons
Business decision			|Business decision|||	1	NCT00443/NCT00443573.xml-44-	Phase 1/Phase 2	1	NCT00443573	Suspended	Suspicious	Company suspended development of product.
Business decision			|Business decision|||	1	NCT00603/NCT00603577.xml-48-	Phase 3	3	NCT00603577	Terminated	Suspicious	development of product discontinued
Business decision			|Business decision|||	1	NCT00620/NCT00620737.xml-32-	Phase 2	2	NCT00620737	Suspended	Suspicious	Company Decision
Business decision			|Business decision|||	1	NCT00214/NCT00214591.xml-35-	Phase 3	3	NCT00214591	Terminated	Suspicious	The development program has been terminated
Business decision			|Business decision|||	1	NCT00596/NCT00596973.xml-33-	Phase 4	4	NCT00596973	Terminated	Suspicious	Business Reasons
Business decision			|Business decision|||	1	NCT00922/NCT00922532.xml-59-	Phase 3	3	NCT00922532	Withdrawn	Suspicious	Company decision not to pursue prior to submission
Business decision			|Business decision|||	1	NCT00205/NCT00205140.xml-33-	N/A	0	NCT00205140	Terminated	Suspicious	The program responsible for recruitment was dismantled in 2006.
Business decision			|Business decision|||	1	NCT00389/NCT00389077.xml-62-	Phase 2	2	NCT00389077	Terminated	Suspicious	AOI Pharma is reassessing the development strategy for perifosine.
Business decision			|Business decision|||	1	NCT00538/NCT00538343.xml-46-	Phase 2	2	NCT00538343	Terminated	Suspicious	Business Decision
Business decision			|Business decision|||	1	NCT00746/NCT00746434.xml-42-	Phase 2	2	NCT00746434	Withdrawn	Suspicious	Study withdrawn due to business decisions. No subjects were treated.
Business decision			|Business decision|||	1	NCT00039/NCT00039754.xml-47-	Phase 1/Phase 2	1	NCT00039754	Terminated	Suspicious	business reasons
Business decision			|Business decision|||	1	NCT00553/NCT00553514.xml-55-	Phase 2	2	NCT00553514	Terminated	Suspicious	The study was terminated after Merck Serono had taken the decision not to pursue the development of AS900672-enriched in Ovulation Induction
Business decision			|Business decision|||	1	NCT00251/NCT00251953.xml-36-	Phase 3	3	NCT00251953	Terminated	Suspicious	The development program has been terminated
Business decision			|Business decision|||	1	NCT00602/NCT00602745.xml-44-	Phase 3	3	NCT00602745	Terminated	Suspicious	Following the termination of development and commercialization agreement for S-1 with Taiho Pharmaceutical
Business decision			|Business decision|||	1	NCT00287/NCT00287742.xml-63-	Phase 3	3	NCT00287742	Terminated	Suspicious	A decision was made to discontinue the study due to a change in the strategic direction of the company.
Business decision			|Business decision|||	1	NCT00562/NCT00562731.xml-34-	Phase 3	3	NCT00562731	Terminated	Suspicious	Company strategic decision
Business decision			|Business decision|||	1	NCT00526/NCT00526786.xml-41-	Phase 4	4	NCT00526786	Terminated	Suspicious	Business Reasons
Business decision			|Business decision|||	1	NCT00451/NCT00451490.xml-39-	N/A	0	NCT00451490	Withdrawn	Suspicious	This study not get the approval by the drug company
Business decision			|Business decision|||	1	NCT01007/NCT01007461.xml-99-	Phase 2	2	NCT01007461	Withdrawn	Suspicious	Company decision. Non-safety related
Business decision			|Business decision|||	1	"NCT00887/NCT00887445.xml-36-	Phase 1	1	NCT00887445	Terminated	Suspicious	The study was terminated on June 25th, 2009 due to strategic decision"
Business decision			|Business decision|||	1	NCT00661/NCT00661921.xml-33-	Phase 2	2	NCT00661921	Withdrawn	Suspicious	Program Development discontinued
Business decision			|Business decision|||	1	NCT00315/NCT00315601.xml-43-	Phase 4	4	NCT00315601	Terminated	Suspicious	Sanofi-Aventis wanted the study terminated.
Business decision			|Business decision|||	1	NCT00632/NCT00632424.xml-33-	Phase 1	1	NCT00632424	Terminated	Suspicious	Business Objectives Changed
Business decision			|Business decision|||	1	NCT00677/NCT00677924.xml-33-	Phase 1/Phase 2	1	NCT00677924	Terminated	Suspicious	Due to changes in portofolio review
Business decision			|Business decision|||	1	NCT00289/NCT00289081.xml-43-	Phase 4	4	NCT00289081	Terminated	Suspicious	Business reasons
Business decision			|Business decision|||	1	NCT00527/NCT00527410.xml-49-	Phase 1	1	NCT00527410	Terminated	Suspicious	Business Decision
Business decision			|Business decision|||	1	NCT00595/NCT00595296.xml-50-	N/A	0	NCT00595296	Suspended	Suspicious	GeneSearchΓäó BLN Assay has been voluntarily withdrawn from the US market.
Business decision			|Business decision|||	1	NCT00562/NCT00562055.xml-32-	Phase 2	2	NCT00562055	Withdrawn	Suspicious	This study was withdrawn due to business reasons.
Business decision			|Business decision|||	1	"NCT00672/NCT00672568.xml-47-	Phase 2	2	NCT00672568	Terminated	Suspicious	Study has been halted after completing Stage 1, for corporate reasons. No future patients will be enrolled or treated."
Business decision			|Business decision|||	1	NCT00610/NCT00610337.xml-41-	Phase 2	2	NCT00610337	Terminated	Suspicious	Product no longer will be developed by Alseres.
Business decision			|Business decision|||	1	NCT00229/NCT00229710.xml-33-	Phase 3	3	NCT00229710	Terminated	Suspicious	The development program has been terminated
Business decision			|Business decision|||	1	NCT00354/NCT00354094.xml-31-	Phase 2	2	NCT00354094	Terminated	Suspicious	The study was stopped due to business/operational issues.
Business decision			|Business decision|||	1	NCT00226/NCT00226330.xml-33-	Phase 3	3	NCT00226330	Terminated	Suspicious	The development program has been terminated
Business decision			|Business decision|||	1	NCT01025/NCT01025713.xml-41-	Phase 1	1	NCT01025713	Withdrawn	Suspicious	Development program terminated.
Business decision			|Business decision|||	1	NCT00100/NCT00100347.xml-50-	Phase 1	1	NCT00100347	Terminated	Suspicious	terminated due to corporate transaction.
Business decision			|Business decision|||	1	NCT00745/NCT00745316.xml-43-	Phase 2	2	NCT00745316	Terminated	Suspicious	Company Decision
Business decision			|Business decision|||	1	NCT00747/NCT00747461.xml-48-	Phase 4	4	NCT00747461	Terminated	Suspicious	Business Reasons
Business decision			|Business decision|||	1	NCT00534/NCT00534547.xml-32-	Phase 4	4	NCT00534547	Terminated	Suspicious	business reasons
Business decision			|Business decision|||	1	"NCT00686/NCT00686270.xml-71-	Phase 3	3	NCT00686270	Terminated	Suspicious	Study was terminated for commercial reasons, no patients were enrolled"
Business decision			|Business decision|||	1	NCT00751/NCT00751309.xml-66-	N/A	0	NCT00751309	Terminated	Suspicious	Restructuring and refocus of company.
Business decision			|Business decision|||	1	NCT00474/NCT00474188.xml-53-	Phase 2	2	NCT00474188	Terminated	Suspicious	Business decision
Business decision			|Business decision|||	1	NCT00597/NCT00597792.xml-44-	N/A	0	NCT00597792	Terminated	Suspicious	Sponsoring company ceased business operations
Business decision			|Business decision|||	1	NCT00255/NCT00255645.xml-35-	Phase 3	3	NCT00255645	Terminated	Suspicious	The development program has been terminated
Business decision			|Business decision|||	1	NCT00380/NCT00380198.xml-32-	Phase 3	3	NCT00380198	Terminated	Suspicious	Business decision to end program
Business decision			|Business decision|||	1	NCT00974/NCT00974597.xml-32-	N/A	0	NCT00974597	Terminated	Suspicious	Management Decision
Business decision			|Business decision|||	1	NCT00301/NCT00301587.xml-61-	Phase 3	3	NCT00301587	Withdrawn	Suspicious	Company decision to not fund further development of women's health new drug development programs.
Business decision			|Business decision|||	1	NCT00351/NCT00351858.xml-48-	Phase 2	2	NCT00351858	Terminated	Suspicious	company focus on other projects
Business decision			|Business decision|||	1	NCT01063/NCT01063868.xml-61-	Phase 3	3	NCT01063868	Terminated	Suspicious	Business reasons
Business decision			|Business decision|||	1	"NCT00668/NCT00668681.xml-54-	N/A	0	NCT00668681	Withdrawn	Suspicious	Company business decision, IDE closed, no commercialization planned"
Business decision			|Business decision|||	1	NCT00741/NCT00741611.xml-35-	Phase 3	3	NCT00741611	Suspended	Suspicious	Business reasons
Business decision			|Business decision|||	1	NCT01000/NCT01000896.xml-34-	Phase 1	1	NCT01000896	Withdrawn	Suspicious	AstraZeneca has discontinued the development of AZD0530. No new AstraZeneca-sponsored clinical studies will be initiated..
Business decision			|Business decision|||	1	NCT00472/NCT00472082.xml-82-	Phase 1/Phase 2	1	NCT00472082	Terminated	Suspicious	This study was terminated at the request of the drug manufacturer.
Business decision			|Business decision|||	1	NCT00666/NCT00666497.xml-54-	Phase 2	2	NCT00666497	Terminated	Suspicious	Celgene terminated its collaboration agreement with MethylGene for the development of MGCD0103. All Celgene-sponsored trials with MGCD0103 with be closed.
Business decision			|Business decision|||	1	NCT00386/NCT00386152.xml-78-	Phase 2	2	NCT00386152	Terminated	Suspicious	No safety signals were noted. The study was stopped because it was no longer consistent with the company's scientific and strategic focus.
Business decision			|Business decision|||	1	NCT00907/NCT00907231.xml-33-	N/A	0	NCT00907231	Terminated	Suspicious	Business Decision
Business decision			|Business decision|||	1	NCT00584/NCT00584714.xml-33-	N/A	0	NCT00584714	Terminated	Suspicious	Discontinued PB127 development program for business reasons
Business decision			|Business decision|||	1	NCT00251/NCT00251940.xml-36-	Phase 3	3	NCT00251940	Terminated	Suspicious	The development program has been terminated
Business decision			|Business decision|||	1	NCT00836/NCT00836498.xml-37-	Phase 1	1	NCT00836498	Terminated	Suspicious	Strategic business decision not to pursue indication due to lack of demonstrable medical need
Business decision			|Business decision|||	1	NCT00255/NCT00255541.xml-35-	Phase 3	3	NCT00255541	Terminated	Suspicious	The development program has been terminated
Business decision			|Business decision|||	1	"NCT00389/NCT00389090.xml-53-	Phase 2	2	NCT00389090	Terminated	Suspicious	AOI Pharmaceuticals, Inc. decided to terminate the license agreement. No further clinical development by AOI Pharmaceuticals, Inc. will be pursued."
Business decision			|Business decision|||	1	NCT00595/NCT00595023.xml-40-	Phase 4	4	NCT00595023	Suspended	Suspicious	GeneSearchΓäó BLN Assay has been voluntarily withdrawn from the US market.
Business decision			|Business decision|||	1	NCT00872/NCT00872976.xml-32-	Phase 1	1	NCT00872976	Withdrawn	Suspicious	Business Objectives Changed
Business decision			|Business decision|||	1	NCT00162/NCT00162084.xml-32-	Phase 3	3	NCT00162084	Terminated	Suspicious	Business decision to stop the program
Business decision			|Business decision|||	1	NCT00493/NCT00493766.xml-35-	Phase 1	1	NCT00493766	Terminated	Suspicious	Because of a strategic decision by Novartis
Business decision			|Business decision|||	1	NCT00543/NCT00543582.xml-65-	Phase 2	2	NCT00543582	Terminated	Suspicious	Celgene terminated its collaboration agreement with MethylGene for the development of MGCD0103. All Celgene-sponsored trials with MGCD0103 will be closed.
Business decision			|Business decision|||	1	NCT00642/NCT00642421.xml-34-	Phase 3	3	NCT00642421	Terminated	Suspicious	Commercial reasons
Change in practice	Insufficient Enrollment		|Change in practice|Insufficient Enrollment||	2	NCT00384/NCT00384150.xml-34-	Phase 3	3	NCT00384150	Terminated	Neutral	Enrollment challenges due to changes in standards of care resulted in premature termination. No safety or efficacy events factored into this action.
Change in practice	Insufficient Enrollment		|Change in practice|Insufficient Enrollment||	2	NCT00363/NCT00363636.xml-38-	Phase 3	3	NCT00363636	Terminated	Neutral	Enrollment challenges due to changes in standards of care resulted in premature termination. No safety or efficacy events factored into this action.
Change in practice	Insufficient Enrollment		|Change in practice|Insufficient Enrollment||	2	NCT00651/NCT00651014.xml-38-	Phase 4	4	NCT00651014	Terminated	Neutral	slow subject recruitment and lack of medical and scientific merit due to change in new standard of therapy during that same period.
Change in practice	Insufficient Enrollment		|Change in practice|Insufficient Enrollment||	2	NCT00376/NCT00376337.xml-67-	Phase 2	2	NCT00376337	Terminated	Neutral	Study was stopped due to difficulties in recruitment and changes in standard care for invasive aspergillosis
Change in practice	Insufficient Enrollment		|Change in practice|Insufficient Enrollment||	2	"NCT00130/NCT00130507.xml-55-	Phase 2	2	NCT00130507	Suspended	Neutral	A new alternative treatment for patients who have progressed after treatment with trastuzumab, has caused the decrease in the rhythm of recruitment."
Change in practice	Insufficient Enrollment		|Change in practice|Insufficient Enrollment||	2	"NCT00646/NCT00646373.xml-46-	N/A	0	NCT00646373	Terminated	Neutral	Protocol was comparing to standard of practice, which has changed over the course of slow recruitment and no longer can be used as a comparator."
Change in practice	Insufficient Enrollment		|Change in practice|Insufficient Enrollment||	2	NCT00460/NCT00460850.xml-34-	Phase 4	4	NCT00460850	Terminated	Neutral	Low recruitment rate due to treatment regimen change
Change in practice	Insufficient Enrollment		|Change in practice|Insufficient Enrollment||	2	"NCT00581/NCT00581594.xml-47-	N/A	0	NCT00581594	Withdrawn	Neutral	Could not meet recruitment, technology advancement."
Change in practice	Regulatory		|Change in practice|Regulatory||	2	NCT00697/NCT00697593.xml-33-	Phase 4	4	NCT00697593	Terminated	Neutral	The study was terminated after the EMEA recommended to suspend the marketing authorisation of Raptiva in the EU
Change in practice	Regulatory		|Change in practice|Regulatory||	2	NCT00739/NCT00739882.xml-43-	Phase 4	4	NCT00739882	Terminated	Neutral	The study was terminated after the EMEA recommended to suspend the marketing authorisation of Raptiva in the EU
Change in practice	Regulatory		|Change in practice|Regulatory||	2	NCT00402/NCT00402818.xml-44-	Phase 4	4	NCT00402818	Terminated	Neutral	The study was terminated after the EMEA recommended to suspend the marketing authorisation of Raptiva in the EU
Change in practice	Regulatory		|Change in practice|Regulatory||	2	NCT00972/NCT00972543.xml-60-	Phase 4	4	NCT00972543	Terminated	Neutral	The study was terminated after the EMEA recommended to suspend the marketing authorisation of Raptiva in the EU
Change in practice	See elsewhere		|Change in practice|See elsewhere||	2	"NCT00748/NCT00748670.xml-40-	N/A	0	NCT00748670	Terminated	Neutral	Decision to modify the product under study as a result of feedback regarding subjective feeling during installation procedure. For more info, see brief summary."
Change in practice			|Change in practice|||	1	NCT00177/NCT00177138.xml-74-	Phase 4	4	NCT00177138	Terminated	Neutral	The clinical use of Campath for transplant patients was temporarily suspended.
Change in practice			|Change in practice|||	1	NCT00263/NCT00263146.xml-65-	N/A	0	NCT00263146	Terminated	Neutral	Lack of inclusion due to changed medical practice
Change in practice			|Change in practice|||	1	NCT00564/NCT00564460.xml-72-	Phase 3	3	NCT00564460	Withdrawn	Neutral	Change of practice pattern. Green light laser
Change in practice			|Change in practice|||	1	NCT00558/NCT00558545.xml-56-	Phase 1/Phase 2	1	NCT00558545	Terminated	Neutral	Avastin approved for first-in-line treatment.
Change in practice			|Change in practice|||	1	NCT00875/NCT00875862.xml-63-	Phase 4	4	NCT00875862	Terminated	Neutral	procedure no longer being done
Change in practice			|Change in practice|||	1	NCT00205/NCT00205920.xml-55-	Phase 2	2	NCT00205920	Terminated	Neutral	Change in formulation
Change in practice			|Change in practice|||	1	NCT00286/NCT00286559.xml-79-	Phase 1/Phase 2	1	NCT00286559	Withdrawn	Neutral	echo contrast agents no longer allowed in CAD patients.
Change in practice			|Change in practice|||	1	NCT00278/NCT00278928.xml-138-	N/A	0	NCT00278928	Terminated	Neutral	Manufacturing change in one of the two lipid emulsion products being studied.
Change in practice			|Change in practice|||	1	"NCT00234/NCT00234559.xml-35-	N/A	0	NCT00234559	Terminated	Neutral	Study never initiated, new technology acquired for Oxygenation measurements"
Change in practice			|Change in practice|||	1	NCT00737/NCT00737763.xml-60-	Phase 2	2	NCT00737763	Terminated	Neutral	drug withdrawn from market
Change in practice			|Change in practice|||	1	NCT00588/NCT00588458.xml-50-	Phase 2	2	NCT00588458	Withdrawn	Neutral	There is no participant enrolled in this study since developing this trial and other cholangiographic techniques are more available in our institute.
Change in practice			|Change in practice|||	1	NCT00352/NCT00352729.xml-45-	N/A	0	NCT00352729	Terminated	Neutral	PI decided to use another product
Change in practice			|Change in practice|||	1	NCT00642/NCT00642057.xml-37-	N/A	0	NCT00642057	Suspended	Neutral	Commercial availability of Xenazine
Change in practice			|Change in practice|||	1	"NCT00316/NCT00316745.xml-46-	Phase 3	3	NCT00316745	Suspended	Neutral	Because of approval of Bevacizumab, it was difficult to perform clinical study in 1st line setting."
Change in practice			|Change in practice|||	1	NCT00246/NCT00246597.xml-47-	Phase 3	3	NCT00246597	Terminated	Neutral	Study stopped to avoid treating enrolled subjects to hemoglobin levels higher than those specified in current labeling.
Change in practice			|Change in practice|||	1	NCT00409/NCT00409344.xml-76-	Phase 4	4	NCT00409344	Terminated	Neutral	Surgical approach changed therefore subject enrollment not possible.
Change in practice			|Change in practice|||	1	NCT00154/NCT00154427.xml-48-	Phase 2	2	NCT00154427	Terminated	Neutral	Trial terminated after recruiting 172 patients but without proceeding to the highest dosing cohort as this no longer reflects common clinical practice
Change in practice			|Change in practice|||	1	NCT00538/NCT00538538.xml-54-	Phase 1	1	NCT00538538	Withdrawn	Neutral	This condition can now be managed in the office with an injection of Lucentis.
Change in practice			|Change in practice|||	1	NCT00005/NCT00005987.xml-99-	Phase 2	2	NCT00005987	Terminated	Neutral	Withdrawn because treatment guidelines changed
Change in practice			|Change in practice|||	1	NCT00244/NCT00244920.xml-82-	Phase 2	2	NCT00244920	Withdrawn	Neutral	Sponsor withdrew drug.
Change in practice			|Change in practice|||	1	"NCT00180/NCT00180544.xml-41-	Phase 3	3	NCT00180544	Terminated	Neutral	Device superceded by next generation device. Enrollment stopped, long term follow up was completed in August of 2004."
Change in practice			|Change in practice|||	1	NCT00491/NCT00491348.xml-48-	N/A	0	NCT00491348	Terminated	Neutral	Change of MRI mode
Change in practice			|Change in practice|||	1	"NCT00354/NCT00354900.xml-86-	Phase 1	1	NCT00354900	Terminated	Neutral	The FDA changed the labeling for this agent, and we felt we could not offer it to patients on a non-surgical study."
Change in practice			|Change in practice|||	1	NCT00361/NCT00361517.xml-66-	Phase 3	3	NCT00361517	Terminated	Neutral	Gm test became routinely available. We could not compare the two arms anymore.
Change in practice			|Change in practice|||	1	NCT00637/NCT00637312.xml-41-	N/A	0	NCT00637312	Suspended	Neutral	Evaluation of surgical technique
Change in practice			|Change in practice|||	1	NCT00358/NCT00358514.xml-76-	N/A	0	NCT00358514	Terminated	Neutral	Large sample size and change in Orthopaedic practice to use of CCPM in conjunction with Clinical Monitoring rendered project less timely.
Change in practice			|Change in practice|||	1	NCT00806/NCT00806273.xml-67-	N/A	0	NCT00806273	Withdrawn	Neutral	Manufacturer changed device so no study will be done; ie it was never started
Change in practice			|Change in practice|||	1	"NCT00442/NCT00442403.xml-49-	Phase 3	3	NCT00442403	Suspended	Neutral	At the end of the year 2002, Cameroon switched from chloroquine to amodiaquine as first-line therapy for of uncomplicated malaria."
Change in practice			|Change in practice|||	1	NCT00539/NCT00539097.xml-32-	Phase 2/Phase 3	2	NCT00539097	Suspended	Neutral	change in donor site care protocol; donor site healing is a study endpoint
Change in Study Design	Insufficient Enrollment		|Change in Study Design|Insufficient Enrollment||	2	NCT00594/NCT00594971.xml-91-	N/A	0	NCT00594971	Withdrawn	Neutral	Recruitment problems has forced us to change the design of this study from a clinical trial to a comparative study of 3 different groups of patients.
Change in Study Design	Regulatory		|Change in Study Design|Regulatory||	2	"NCT00350/NCT00350714.xml-89-	Phase 3	3	NCT00350714	Terminated	Neutral	Due to FDA comments, indications for use were chnaged and a different population will be proposed shortly"
Change in Study Design	Regulatory		|Change in Study Design|Regulatory||	2	NCT00511/NCT00511901.xml-69-	Phase 4	4	NCT00511901	Suspended	Neutral	Protocol modifications in response FDA alert for the use erythropoiesis-stimulating agents are pending final IRB approval
Change in Study Design	See elsewhere		|Change in Study Design|See elsewhere||	2	"NCT00748/NCT00748397.xml-42-	N/A	0	NCT00748397	Terminated	Neutral	Decision to modify the product under study as a result of feedback regarding subjective feeling during installation procedure. For more info, see brief summary."
Change in Study Design	Suspended for interim analysis		|Change in Study Design|Suspended for interim analysis||	2	"NCT00954/NCT00954278.xml-55-	Phase 1	1	NCT00954278	Suspended	Neutral	Protocol amendment pending, suspended during interim."
Change in Study Design	Suspended for interim analysis		|Change in Study Design|Suspended for interim analysis||	2	NCT00531/NCT00531856.xml-50-	Phase 2	2	NCT00531856	Suspended	Neutral	Clinical Hold pending additional data review and protocol amendment
Change in Study Design	Technical or logistical difficulties		|Change in Study Design|Technical or logistical difficulties||	2	NCT00437/NCT00437073.xml-36-	Phase 2	2	NCT00437073	Terminated	Neutral	Lapatinib-topotecan arm enrollment closed early per protocol amendment 2. Then enrollment into remaining arm terminated due to operational issues.
Change in Study Design			|Change in Study Design|||	1	NCT00708/NCT00708474.xml-34-	N/A	0	NCT00708474	Withdrawn	Neutral	Planning new study protocol
Change in Study Design			|Change in Study Design|||	1	NCT00816/NCT00816686.xml-48-	Phase 1	1	NCT00816686	Terminated	Neutral	Trial was terminated due to the need to re-formulate the study drug.
Change in Study Design			|Change in Study Design|||	1	"NCT00584/NCT00584090.xml-35-	Phase 4	4	NCT00584090	Withdrawn	Neutral	Study withdrawn with intent of persuing larger, multi-site study."
Change in Study Design			|Change in Study Design|||	1	NCT00766/NCT00766272.xml-65-	Phase 1/Phase 2	1	NCT00766272	Terminated	Neutral	Study re-designed
Change in Study Design			|Change in Study Design|||	1	NCT00550/NCT00550199.xml-46-	Phase 1	1	NCT00550199	Suspended	Neutral	Suspended pending an amendment to the protocol for IV administration of LBH589
Change in Study Design			|Change in Study Design|||	1	NCT00713/NCT00713154.xml-39-	Phase 2	2	NCT00713154	Terminated	Neutral	Major planned study protocol modifications
Change in Study Design			|Change in Study Design|||	1	NCT00578/NCT00578188.xml-33-	N/A	0	NCT00578188	Withdrawn	Neutral	Study redesigned and re-submitted to UAMS IRB under different study title and IRB number.
Change in Study Design			|Change in Study Design|||	1	NCT00618/NCT00618826.xml-54-	Phase 2	2	NCT00618826	Suspended	Neutral	Pending Modification
Change in Study Design			|Change in Study Design|||	1	NCT00627/NCT00627627.xml-39-	Phase 1/Phase 2	1	NCT00627627	Withdrawn	Neutral	Redirect focus of the indication
Change in Study Design			|Change in Study Design|||	1	"NCT00501/NCT00501371.xml-69-	Phase 3	3	NCT00501371	Terminated	Neutral	Study terminated for re-design. A new IND study (US FDA, July 2009) will be conducted in US and Taiwan. Termination not related to safety concerns."
Change in Study Design			|Change in Study Design|||	1	NCT00959/NCT00959855.xml-70-	N/A	0	NCT00959855	Suspended	Neutral	Pending modifications
Change in Study Design			|Change in Study Design|||	1	"NCT00471/NCT00471120.xml-42-	N/A	0	NCT00471120	Terminated	Neutral	After Preliminary results indicate need to make numerous changes to protocol, and therfore will end, rewrite, and then begin again."
Change in Study Design			|Change in Study Design|||	1	NCT00522/NCT00522808.xml-47-	Phase 1/Phase 2	1	NCT00522808	Terminated	Neutral	Need for re-formulation
Change in Study Design			|Change in Study Design|||	1	NCT00768/NCT00768742.xml-35-	N/A	0	NCT00768742	Suspended	Neutral	pending enhancements to protocol
Change in Study Design			|Change in Study Design|||	1	NCT00555/NCT00555646.xml-45-	Phase 2	2	NCT00555646	Terminated	Neutral	Change of dose regimen (new protocol)
Change in Study Design			|Change in Study Design|||	1	NCT01079/NCT01079403.xml-42-	Phase 1/Phase 2	1	NCT01079403	Suspended	Neutral	Change in the procedure of cells infusion to be approved by the regulatory authority.
Change in Study Design			|Change in Study Design|||	1	NCT01018/NCT01018810.xml-34-	Phase 2	2	NCT01018810	Suspended	Neutral	Enrollment discontinued pending protocol modification considerations.
Change in Study Design			|Change in Study Design|||	1	NCT00205/NCT00205907.xml-55-	Phase 1/Phase 2	1	NCT00205907	Terminated	Neutral	Change in Formulation
Change in Study Design			|Change in Study Design|||	1	NCT00370/NCT00370474.xml-60-	Phase 4	4	NCT00370474	Terminated	Neutral	Procedure protocol improved - study protocol became obsolete
Change in Study Design			|Change in Study Design|||	1	NCT00384/NCT00384111.xml-35-	Phase 3	3	NCT00384111	Terminated	Neutral	A pending new protocol will replace this study.
Change in Study Design			|Change in Study Design|||	1	NCT00705/NCT00705770.xml-31-	Phase 2/Phase 3	2	NCT00705770	Terminated	Neutral	Change in study design
Change in Study Design			|Change in Study Design|||	1	"NCT00991/NCT00991341.xml-54-	Phase 3	3	NCT00991341	Suspended	Neutral	Enrollment temporarily suspended, while protocol is being revised"
Change in Study Design			|Change in Study Design|||	1	NCT00903/NCT00903630.xml-66-	Phase 1	1	NCT00903630	Suspended	Neutral	Protocol being revised
Change in Study Design			|Change in Study Design|||	1	NCT00470/NCT00470795.xml-58-	Phase 3	3	NCT00470795	Suspended	Neutral	Protocol to be re-designed (primary outome still GCSI)
Change in Study Design			|Change in Study Design|||	1	NCT01025/NCT01025648.xml-42-	Phase 1/Phase 2	1	NCT01025648	Withdrawn	Neutral	Optimization of protocol
Change in Study Design			|Change in Study Design|||	1	NCT00225/NCT00225966.xml-31-	N/A	0	NCT00225966	Terminated	Neutral	Study design was changed and is now listed as InSite for Urinary Urge Incontinence and InSite for Urgency-Frequency
Change in Study Design			|Change in Study Design|||	1	NCT00077/NCT00077493.xml-87-	Phase 1	1	NCT00077493	Suspended	Neutral	protocol development and Amended protocol revision
Change in Study Design			|Change in Study Design|||	1	NCT01089/NCT01089621.xml-33-	Phase 4	4	NCT01089621	Suspended	Neutral	Enrollment suspended due to protocol amendment
Change in Study Design			|Change in Study Design|||	1	NCT00231/NCT00231621.xml-53-	Phase 3	3	NCT00231621	Terminated	Neutral	The study was terminated prior to completion to focus on the development of a controlled release formulation.
Change in Study Design			|Change in Study Design|||	1	NCT00254/NCT00254358.xml-47-	N/A	0	NCT00254358	Terminated	Neutral	It was decided to use a different protocol with a different radioligand
Change in Study Design			|Change in Study Design|||	1	"NCT00420/NCT00420797.xml-51-	Phase 3	3	NCT00420797	Terminated	Neutral	Terminated, new protocol to be developed"
Change in Study Design			|Change in Study Design|||	1	NCT00591/NCT00591461.xml-43-	N/A	0	NCT00591461	Suspended	Neutral	Suspended to modify recruitment process
Change in Study Design			|Change in Study Design|||	1	NCT00574/NCT00574236.xml-41-	Phase 2	2	NCT00574236	Suspended	Neutral	awaiting amendment approval
Change in Study Design			|Change in Study Design|||	1	NCT00580/NCT00580346.xml-44-	Phase 1	1	NCT00580346	Suspended	Neutral	Protocol currently reviewed for updating
Change in Study Design			|Change in Study Design|||	1	NCT00607/NCT00607425.xml-56-	N/A	0	NCT00607425	Terminated	Neutral	Change in isolation method
Change in Study Design			|Change in Study Design|||	1	NCT00493/NCT00493428.xml-52-	Phase 2	2	NCT00493428	Suspended	Neutral	The study have been stoped because the protocol is going to be modify.
Change in Study Design			|Change in Study Design|||	1	NCT00781/NCT00781755.xml-46-	Phase 4	4	NCT00781755	Withdrawn	Neutral	Study design was altered such that a treatment component was removed through the VA IRB. We did not and will not begin this clinical trial.
Change in Study Design			|Change in Study Design|||	1	NCT00644/NCT00644059.xml-36-	Phase 3	3	NCT00644059	Suspended	Neutral	Amendment requested for this study - waiting for Regulatory Approval of the Amendment
Change in Study Design			|Change in Study Design|||	1	NCT00532/NCT00532454.xml-36-	Phase 2	2	NCT00532454	Terminated	Neutral	planned to design a prospective study
Change in Study Design			|Change in Study Design|||	1	NCT00818/NCT00818909.xml-32-	Phase 4	4	NCT00818909	Terminated	Neutral	This study will not be initiated. Study will be conducted with Systane Ultra in 2010.
Change in Study Design			|Change in Study Design|||	1	NCT00773/NCT00773435.xml-59-	N/A	0	NCT00773435	Withdrawn	Neutral	Decided to conduct study in adults first
Change in Study Design			|Change in Study Design|||	1	NCT00765/NCT00765544.xml-44-	Phase 1/Phase 2	1	NCT00765544	Terminated	Neutral	Study re-design
Change in Study Design			|Change in Study Design|||	1	NCT00335/NCT00335231.xml-50-	N/A	0	NCT00335231	Suspended	Neutral	Protocol changes underway.
Change in Study Design			|Change in Study Design|||	1	NCT00329/NCT00329199.xml-91-	Phase 2	2	NCT00329199	Terminated	Neutral	Trial was rewritten and will no longer focus on the link between smoking and depression.
Change in Study Design			|Change in Study Design|||	1	NCT00641/NCT00641147.xml-33-	Phase 2	2	NCT00641147	Suspended	Neutral	Making amendments to the study
Change in Study Design			|Change in Study Design|||	1	NCT00880/NCT00880997.xml-59-	Phase 4	4	NCT00880997	Suspended	Neutral	We have recruited 16 subjects for the pilot study. The recruitment will resume once the amendments are approved for increasing sample size to 30 subjects.
Change in Study Design			|Change in Study Design|||	1	NCT00429/NCT00429754.xml-50-	Phase 4	4	NCT00429754	Terminated	Neutral	change of study population and chemotherapeutic regimen
Change in Study Design			|Change in Study Design|||	1	NCT00807/NCT00807274.xml-58-	N/A	0	NCT00807274	Withdrawn	Neutral	Alternative trial planned
Enrollment completed	Other		|Enrollment completed|Other||	2	NCT00515/NCT00515489.xml-52-	N/A	0	NCT00515489	Terminated	Neutral	Due to the achievement of minimum required sample size and new changes in local regulations.
Enrollment completed	Other		|Enrollment completed|Other||	2	NCT00511/NCT00511628.xml-49-	N/A	0	NCT00511628	Terminated	Neutral	Due to the achievement of minimum required sample size and new changes in local regulations.
Enrollment completed	Sponsor Decision		|Enrollment completed|Sponsor Decision ||	2	NCT00321/NCT00321958.xml-55-	Phase 2	2	NCT00321958	Terminated	Suspicious	The sponsor determined that adequate data had been acquired.
Enrollment completed			|Enrollment completed|||	1	NCT00693/NCT00693927.xml-39-	Phase 2	2	NCT00693927	Terminated	Misuse	Accrural was completed
Enrollment completed			|Enrollment completed|||	1	NCT00468/NCT00468624.xml-86-	N/A	0	NCT00468624	Terminated	Misuse	recruitment completed
Enrollment completed			|Enrollment completed|||	1	NCT00266/NCT00266916.xml-56-	N/A	0	NCT00266916	Terminated	Misuse	data collection sufficient
Enrollment completed			|Enrollment completed|||	1	NCT00515/NCT00515736.xml-50-	Phase 3	3	NCT00515736	Terminated	Misuse	enrollment was completed
Enrollment completed			|Enrollment completed|||	1	NCT00141/NCT00141700.xml-53-	Phase 2	2	NCT00141700	Terminated	Misuse	enrollment completed
Enrollment completed			|Enrollment completed|||	1	NCT00305/NCT00305929.xml-53-	Phase 2	2	NCT00305929	Terminated	Misuse	Last patient left the study after the last visit
Enrollment completed			|Enrollment completed|||	1	NCT00642/NCT00642135.xml-56-	Phase 3	3	NCT00642135	Terminated	Misuse	The total number of patients has been reached.
Enrollment completed			|Enrollment completed|||	1	NCT00224/NCT00224575.xml-42-	N/A	0	NCT00224575	Terminated	Misuse	End of recruitment period
Enrollment completed			|Enrollment completed|||	1	NCT00141/NCT00141310.xml-31-	Phase 2	2	NCT00141310	Terminated	Misuse	Study prematurely discontΓÇÖd 20-Apr-2006 after interim analysis suggested sample size could be reduced without losing power. No safety concerns led to decision.
Enrollment completed			|Enrollment completed|||	1	NCT00267/NCT00267397.xml-56-	N/A	0	NCT00267397	Terminated	Misuse	sufficient data collected
Enrollment completed			|Enrollment completed|||	1	NCT00327/NCT00327093.xml-87-	Phase 4	4	NCT00327093	Terminated	Misuse	The scientific commitee decided to stop the inclusions and exploit the results.
Enrollment completed			|Enrollment completed|||	1	NCT00521/NCT00521391.xml-58-	Phase 3	3	NCT00521391	Terminated	Misuse	End of the recruitment
Enrollment completed			|Enrollment completed|||	1	NCT00371/NCT00371605.xml-79-	N/A	0	NCT00371605	Terminated	Misuse	Enrolled requested number of patients and completed study. In analysis
Enrollment completed			|Enrollment completed|||	1	NCT00159/NCT00159211.xml-63-	N/A	0	NCT00159211	Terminated	Misuse	inclusion was finished
Enrollment completed			|Enrollment completed|||	1	NCT00622/NCT00622687.xml-65-	Phase 2	2	NCT00622687	Terminated	Misuse	sufficient number to reach the primary endpoint and as planned
Enrollment completed			|Enrollment completed|||	1	NCT00356/NCT00356200.xml-75-	Phase 2	2	NCT00356200	Terminated	Misuse	Enrollment criteria met
Enrollment completed			|Enrollment completed|||	1	NCT00197/NCT00197925.xml-45-	Phase 1/Phase 2	1	NCT00197925	Terminated	Misuse	all patients recruited
Enrollment completed			|Enrollment completed|||	1	NCT00198/NCT00198172.xml-41-	Phase 2	2	NCT00198172	Terminated	Misuse	Accrual Goal Met
Enrollment completed			|Enrollment completed|||	1	NCT00176/NCT00176462.xml-68-	Phase 2	2	NCT00176462	Terminated	Misuse	accrual goal met
Enrollment completed			|Enrollment completed|||	1	NCT00176/NCT00176579.xml-66-	N/A	0	NCT00176579	Terminated	Misuse	accrual goal met
Enrollment completed			|Enrollment completed|||	1	NCT00249/NCT00249067.xml-56-	N/A	0	NCT00249067	Terminated	Misuse	data collection completed
Enrollment completed			|Enrollment completed|||	1	NCT00318/NCT00318682.xml-68-	N/A	0	NCT00318682	Terminated	Misuse	enough patients have been enrolled for the statistic analysis
Enrollment completed			|Enrollment completed|||	1	NCT00343/NCT00343850.xml-128-	Phase 3	3	NCT00343850	Terminated	Misuse	Enrollment completed
Enrollment completed			|Enrollment completed|||	1	NCT00426/NCT00426985.xml-47-	Phase 3	3	NCT00426985	Terminated	Misuse	Sufficient number of subjects accrued to conduct analysis
Enrollment completed			|Enrollment completed|||	1	NCT00298/NCT00298454.xml-100-	Phase 3	3	NCT00298454	Terminated	Misuse	Number included has been reached
Enrollment completed			|Enrollment completed|||	1	NCT00294/NCT00294450.xml-31-	Phase 2/Phase 3	2	NCT00294450	Terminated	Misuse	Last subject out
Enrollment completed			|Enrollment completed|||	1	"NCT00665/NCT00665418.xml-74-	Phase 4	4	NCT00665418	Terminated	Misuse	Recruitment finished earlier, because all 40 patients enrolled"
Enrollment completed			|Enrollment completed|||	1	NCT00176/NCT00176787.xml-45-	Phase 2	2	NCT00176787	Terminated	Misuse	recruitment goals met
Enrollment completed			|Enrollment completed|||	1	NCT00993/NCT00993590.xml-54-	N/A	0	NCT00993590	Terminated	Misuse	Recruitment halted as research group determined that they had sufficient numbers to determine if the intervention had an effect.
Enrollment completed			|Enrollment completed|||	1	NCT00540/NCT00540033.xml-139-	Phase 2	2	NCT00540033	Terminated	Misuse	terminated because of enough case number
Enrollment completed			|Enrollment completed|||	1	"NCT00183/NCT00183664.xml-58-	Phase 4	4	NCT00183664	Terminated	Misuse	Enrollment into acute phase therapy ended August 1st, 2008. Randomized continuation phase trial is slated to end in June 2009 and follow-up to end in June 2011."
Enrollment completed			|Enrollment completed|||	1	NCT00667/NCT00667641.xml-83-	Phase 1	1	NCT00667641	Terminated	Misuse	accrual goal met
Enrollment completed			|Enrollment completed|||	1	NCT01077/NCT01077778.xml-88-	N/A	0	NCT01077778	Terminated	Misuse	the number of patients will be included is reach
Enrollment completed			|Enrollment completed|||	1	NCT00546/NCT00546013.xml-36-	N/A	0	NCT00546013	Terminated	Misuse	all patients required included
Enrollment completed			|Enrollment completed|||	1	NCT00491/NCT00491907.xml-73-	Phase 4	4	NCT00491907	Terminated	Misuse	recruitment is finished
Enrollment completed			|Enrollment completed|||	1	NCT00476/NCT00476866.xml-90-	N/A	0	NCT00476866	Terminated	Misuse	The number of patients desired has been reached
Enrollment completed			|Enrollment completed|||	1	NCT00855/NCT00855023.xml-56-	N/A	0	NCT00855023	Suspended	Misuse	May continue recruiting only if required by journal reviewers
Enrollment completed			|Enrollment completed|||	1	NCT00176/NCT00176527.xml-72-	Phase 2	2	NCT00176527	Terminated	Misuse	accrual goal met
Enrollment completed			|Enrollment completed|||	1	NCT00316/NCT00316576.xml-43-	N/A	0	NCT00316576	Terminated	Misuse	The study was stopped on november 2006 after inclusion was fulfilled
Enrollment completed			|Enrollment completed|||	1	NCT00161/NCT00161278.xml-95-	Phase 2	2	NCT00161278	Terminated	Misuse	recruitment has ended
Enrollment completed			|Enrollment completed|||	1	NCT00532/NCT00532636.xml-62-	N/A	0	NCT00532636	Terminated	Misuse	Recruitment completed
Enrollment completed			|Enrollment completed|||	1	NCT00245/NCT00245778.xml-33-	N/A	0	NCT00245778	Terminated	Misuse	All the patients were included
Enrollment completed			|Enrollment completed|||	1	NCT00384/NCT00384163.xml-54-	N/A	0	NCT00384163	Terminated	Misuse	sufficient data collected
Ethical Reasons	Insufficient Enrollment		|Ethical Reasons|Insufficient Enrollment||	2	NCT00369/NCT00369499.xml-34-	N/A	0	NCT00369499	Terminated	Neutral	Not enough patients/ ethical concerns
Ethical Reasons	Regulatory		|Ethical Reasons|Regulatory||	2	NCT00502/NCT00502372.xml-69-	Phase 1	1	NCT00502372	Suspended	Neutral	The VA IRB would not allow demented subjects to be entered in this study.
Ethical Reasons	Regulatory		|Ethical Reasons|Regulatory||	2	NCT00467/NCT00467246.xml-48-	N/A	0	NCT00467246	Withdrawn	Neutral	Ethics approval denied
Ethical Reasons			|Ethical Reasons|||	1	NCT00486/NCT00486798.xml-32-	Phase 3	3	NCT00486798	Terminated	Neutral	study was not ethically acceptable to continue and therefore it was finally stopped
Ethical Reasons			|Ethical Reasons|||	1	NCT00547/NCT00547326.xml-35-	N/A	0	NCT00547326	Withdrawn	Neutral	Ethics Committee approval denied
Ethical Reasons			|Ethical Reasons|||	1	NCT00785/NCT00785694.xml-36-	Phase 4	4	NCT00785694	Withdrawn	Neutral	Rejected ethics approval in UK and Holland
Ethical Reasons			|Ethical Reasons|||	1	NCT00471/NCT00471068.xml-33-	Phase 4	4	NCT00471068	Terminated	Neutral	Question raised by Ethics Committee
Ethical Reasons			|Ethical Reasons|||	1	NCT00295/NCT00295438.xml-61-	N/A	0	NCT00295438	Terminated	Neutral	No diagnosis of visceral lesion was placed on 18 included patients. The study is thus stopped prematurely for ethical reasons.
Funding	Insufficient Efficacy		|Funding|Insufficient Efficacy||	2	NCT00308/NCT00308620.xml-77-	Phase 2/Phase 3	2	NCT00308620	Terminated	Negative	Insufficient financial support to continue; lack of efficacy
Funding	Insufficient Enrollment	Lost interest	|Funding|Insufficient Enrollment|Lost interest|	3	"NCT00088/NCT00088933.xml-106-	Phase 2	2	NCT00088933	Terminated	Suspicious	Withdrawn due to funding, interest, and accrual problems"
Funding	Insufficient Enrollment	Non-Compliance	|Funding|Insufficient Enrollment|Non-Compliance|	3	"NCT00317/NCT00317070.xml-32-	Phase 2	2	NCT00317070	Terminated	Suspicious	Poor recruitment, poor patient compliance, lack of funding"
Funding	Insufficient Enrollment		|Funding|Insufficient Enrollment||	2	NCT00311/NCT00311064.xml-57-	Phase 1	1	NCT00311064	Withdrawn	Suspicious	because of lack of funding and recruitment problems the study has been closed.
Funding	Insufficient Enrollment		|Funding|Insufficient Enrollment||	2	NCT00482/NCT00482066.xml-59-	Phase 2	2	NCT00482066	Terminated	Suspicious	Funders withdrew funding due to slow recruitment
Funding	Insufficient Enrollment		|Funding|Insufficient Enrollment||	2	NCT00845/NCT00845949.xml-85-	N/A	0	NCT00845949	Withdrawn	Suspicious	NO available budget and difficulty in recruiting
Funding	Insufficient Enrollment		|Funding|Insufficient Enrollment||	2	"NCT00435/NCT00435305.xml-76-	Phase 4	4	NCT00435305	Terminated	Suspicious	difficulties by enrolling patients fundings consumed, no staff could be recruited and payed to continue enrolling patients,"
Funding	Insufficient Enrollment		|Funding|Insufficient Enrollment||	2	NCT00775/NCT00775216.xml-83-	N/A	0	NCT00775216	Terminated	Suspicious	grant funding ended and lack of sufficient participants to complete trial
Funding	Insufficient Enrollment		|Funding|Insufficient Enrollment||	2	NCT00614/NCT00614666.xml-58-	Phase 1/Phase 2	1	NCT00614666	Terminated	Suspicious	Recruitment challenges and lack of funding caused an early end to this study
Funding	Insufficient Enrollment		|Funding|Insufficient Enrollment||	2	NCT00346/NCT00346879.xml-58-	Phase 1	1	NCT00346879	Terminated	Suspicious	Funding withdrawn; study closed due to lack of accrual.
Funding	Insufficient Enrollment		|Funding|Insufficient Enrollment||	2	"NCT00359/NCT00359398.xml-83-	Phase 2	2	NCT00359398	Terminated	Suspicious	Funding expired, low recruitment"
Funding	Insufficient Enrollment		|Funding|Insufficient Enrollment||	2	NCT00258/NCT00258297.xml-61-	Phase 2	2	NCT00258297	Terminated	Suspicious	Withdrawn for lack of funding and accrual
Funding	Insufficient Enrollment		|Funding|Insufficient Enrollment||	2	NCT00476/NCT00476554.xml-33-	Phase 2	2	NCT00476554	Terminated	Suspicious	slow accrual and financial resource limitation
Funding	Insufficient Enrollment		|Funding|Insufficient Enrollment||	2	NCT00541/NCT00541424.xml-102-	N/A	0	NCT00541424	Terminated	Suspicious	No study recruitment due to time constraints and lack of support.
Funding	Insufficient Enrollment		|Funding|Insufficient Enrollment||	2	NCT00537/NCT00537134.xml-59-	N/A	0	NCT00537134	Suspended	Suspicious	The CIHR Financial support was withdrawn because of insufficient recruitment
Funding	Insufficient Enrollment		|Funding|Insufficient Enrollment||	2	NCT00149/NCT00149357.xml-36-	N/A	0	NCT00149357	Terminated	Suspicious	Funding withdrawn due to low enrollment
Funding	Insufficient Enrollment		|Funding|Insufficient Enrollment||	2	NCT00273/NCT00273234.xml-92-	Phase 3	3	NCT00273234	Withdrawn	Suspicious	Lack of financial support. Study criteria severly limited enrollment.
Funding	Insufficient Enrollment		|Funding|Insufficient Enrollment||	2	NCT00769/NCT00769873.xml-51-	Phase 2	2	NCT00769873	Terminated	Suspicious	Recruitment was slower than anticipated. Insufficient funding to expand to multi-centered trial.
Funding	Insufficient Enrollment		|Funding|Insufficient Enrollment||	2	"NCT00377/NCT00377884.xml-39-	Phase 1	1	NCT00377884	Withdrawn	Suspicious	Lack of patients, lack of funding for analysis"
Funding	Key staff left		|Funding|Key staff left||	2	"NCT00068/NCT00068185.xml-39-	Phase 1	1	NCT00068185	Terminated	Suspicious	PI left institution, study did not continue, funding stopped"
Funding	Key staff left		|Funding|Key staff left||	2	NCT00387/NCT00387296.xml-96-	Phase 2	2	NCT00387296	Withdrawn	Suspicious	Funding nonavailability and principal investigator move
Funding	Lost interest		|Funding|Lost interest||	2	"NCT00493/NCT00493610.xml-156-	N/A	0	NCT00493610	Suspended	Suspicious	Collaborator no longer interested, short of funds"
Funding	Regulatory		|Funding|Regulatory||	2	"NCT00243/NCT00243490.xml-52-	Phase 2	2	NCT00243490	Withdrawn	Suspicious	The Trial could not get permit from Department of Health, Taiwan; Furthermore, no research fund could support the expensive (photosensitizer) photosan"
Funding	Regulatory		|Funding|Regulatory||	2	NCT00035/NCT00035958.xml-68-	Phase 2/Phase 3	2	NCT00035958	Terminated	Suspicious	Incorporating the recommendations of the NIH-formed DSMB in the study procedures would make the project budget over the limit for this funding mechanism.
Funding	Resources		|Funding|Resources||	2	NCT00592/NCT00592800.xml-57-	N/A	0	NCT00592800	Terminated	Suspicious	Lack of study funding &amp; resources
Funding	Resources		|Funding|Resources||	2	NCT00538/NCT00538460.xml-68-	N/A	0	NCT00538460	Terminated	Suspicious	Lack of staff and funding.
Funding	Resources		|Funding|Resources||	2	NCT00006/NCT00006994.xml-82-	Phase 3	3	NCT00006994	Terminated	Suspicious	Withdrawn due to drug availability and funding
Funding	Resources		|Funding|Resources||	2	NCT00543/NCT00543998.xml-58-	N/A	0	NCT00543998	Suspended	Suspicious	no research staff and funding support
Funding	Resources		|Funding|Resources||	2	NCT00619/NCT00619021.xml-69-	Phase 1	1	NCT00619021	Terminated	Suspicious	Funding and study drugs unavailable
Funding	Sponsor Decision		|Funding|Sponsor Decision ||	2	NCT00809/NCT00809302.xml-48-	Phase 2	2	NCT00809302	Terminated	Suspicious	Neurogen acquired by Ligand Pharmaceuticals - no further support for study. No safety concerns identified.
Funding	Sponsor Decision		|Funding|Sponsor Decision ||	2	NCT00633/NCT00633776.xml-48-	Phase 4	4	NCT00633776	Withdrawn	Suspicious	Sponsor withdrew funding prior to study initiation
Funding	Sponsor Decision		|Funding|Sponsor Decision ||	2	NCT00656/NCT00656318.xml-66-	N/A	0	NCT00656318	Terminated	Suspicious	Funding withdrawn from study sponsor.
Funding	Sponsor Decision		|Funding|Sponsor Decision ||	2	NCT00903/NCT00903942.xml-39-	Phase 2	2	NCT00903942	Withdrawn	Suspicious	funding was withdrawn from Drug company
Funding	Sponsor Decision		|Funding|Sponsor Decision ||	2	NCT00464/NCT00464958.xml-52-	Phase 1/Phase 2	1	NCT00464958	Terminated	Suspicious	Study was stopped as the sponsor is no longer funding this project
Funding	Sponsor Decision		|Funding|Sponsor Decision ||	2	NCT00734/NCT00734435.xml-33-	Phase 2	2	NCT00734435	Terminated	Suspicious	Sponsor Decision- Financial Considerations
Funding	Sponsor Decision		|Funding|Sponsor Decision ||	2	NCT00758/NCT00758966.xml-33-	Phase 2	2	NCT00758966	Terminated	Suspicious	Sponsor Decision- Financial Considerations
Funding	Sponsor Decision		|Funding|Sponsor Decision ||	2	NCT00572/NCT00572442.xml-53-	N/A	0	NCT00572442	Withdrawn	Suspicious	sponsor funding
Funding	Sponsor Decision		|Funding|Sponsor Decision ||	2	NCT00574/NCT00574821.xml-91-	N/A	0	NCT00574821	Withdrawn	Suspicious	sponsor funding
Funding	Sponsor Decision		|Funding|Sponsor Decision ||	2	"NCT00730/NCT00730522.xml-50-	Phase 2	2	NCT00730522	Terminated	Suspicious	To conserve remaining capital, Sponsor decided to terminate the study early."
Funding	Sponsor Decision		|Funding|Sponsor Decision ||	2	NCT00673/NCT00673582.xml-53-	Phase 4	4	NCT00673582	Terminated	Suspicious	Sponsor has withdrawn the funding
Funding	Sponsor Decision		|Funding|Sponsor Decision ||	2	NCT00634/NCT00634894.xml-154-	Phase 2	2	NCT00634894	Terminated	Suspicious	The drug company sponsor has withdrawn support.
Funding	Sponsor Decision		|Funding|Sponsor Decision ||	2	NCT00135/NCT00135733.xml-93-	Phase 2	2	NCT00135733	Terminated	Suspicious	Pharmaceutical sponsor withdrew financial support.
Funding	Sponsor Decision		|Funding|Sponsor Decision ||	2	NCT00299/NCT00299611.xml-45-	Phase 2/Phase 3	2	NCT00299611	Terminated	Suspicious	Sponsor decided to terminate the study due to budget consideration
Funding	Sponsor Decision		|Funding|Sponsor Decision ||	2	NCT00744/NCT00744393.xml-62-	Phase 2	2	NCT00744393	Withdrawn	Suspicious	Sponsor pulled funding secondary to economy issues
Funding	Sponsor Decision		|Funding|Sponsor Decision ||	2	NCT00306/NCT00306670.xml-54-	Phase 2/Phase 3	2	NCT00306670	Terminated	Suspicious	Sponsor no longer funding study.
Funding	Sponsor Decision		|Funding|Sponsor Decision ||	2	NCT00524/NCT00524459.xml-76-	Phase 2	2	NCT00524459	Terminated	Suspicious	Terminated by sponsor due to lack of funding
Funding	Sponsor Decision		|Funding|Sponsor Decision ||	2	NCT00572/NCT00572286.xml-156-	N/A	0	NCT00572286	Withdrawn	Suspicious	sponsor funding
Funding	Sponsor Decision		|Funding|Sponsor Decision ||	2	NCT00434/NCT00434538.xml-67-	Phase 3	3	NCT00434538	Terminated	Suspicious	Due to Sponsor's financial reasons
Funding	Sponsor Decision		|Funding|Sponsor Decision ||	2	NCT00834/NCT00834327.xml-47-	Phase 2	2	NCT00834327	Terminated	Suspicious	Neurogen acquired by Ligand Pharmaceuticals - no further support for the study. No safety concerns identified.
Funding	Sponsor Decision		|Funding|Sponsor Decision ||	2	NCT00610/NCT00610623.xml-36-	Phase 2	2	NCT00610623	Terminated	Suspicious	The sponsor decided to stop the study prematurely because of financial issues
Funding	Sponsor Decision		|Funding|Sponsor Decision ||	2	NCT00804/NCT00804479.xml-42-	N/A	0	NCT00804479	Terminated	Suspicious	Funding for the CALM-PD Cohort Study was terminated by sponsor.
Funding	Sponsor Decision		|Funding|Sponsor Decision ||	2	NCT00572/NCT00572949.xml-98-	N/A	0	NCT00572949	Withdrawn	Suspicious	sponsor funding
Funding	Sponsor Decision		|Funding|Sponsor Decision ||	2	NCT00574/NCT00574561.xml-101-	N/A	0	NCT00574561	Withdrawn	Suspicious	sponsor funding
Funding	Technical or logistical difficulties		|Funding|Technical or logistical difficulties||	2	NCT00159/NCT00159926.xml-112-	Phase 3	3	NCT00159926	Terminated	Suspicious	For financial and logistical reasons
Funding			|Funding|||	1	NCT00298/NCT00298857.xml-43-	Phase 4	4	NCT00298857	Terminated	Suspicious	Lack of funding
Funding			|Funding|||	1	NCT00702/NCT00702000.xml-48-	N/A	0	NCT00702000	Terminated	Suspicious	Insufficient funding
Funding			|Funding|||	1	NCT00164/NCT00164814.xml-40-	N/A	0	NCT00164814	Terminated	Suspicious	Funding ended
Funding			|Funding|||	1	NCT00306/NCT00306826.xml-59-	Phase 4	4	NCT00306826	Withdrawn	Suspicious	financial support withdrawn
Funding			|Funding|||	1	NCT00142/NCT00142727.xml-54-	Phase 2	2	NCT00142727	Terminated	Suspicious	Study terminated due to halt in funding; may resume recruiting in future
Funding			|Funding|||	1	NCT00399/NCT00399022.xml-30-	N/A	0	NCT00399022	Withdrawn	Suspicious	Funding was not recieved
Funding			|Funding|||	1	NCT00384/NCT00384371.xml-58-	Phase 4	4	NCT00384371	Terminated	Suspicious	Funding was unable to be secured for this study
Funding			|Funding|||	1	NCT00261/NCT00261417.xml-36-	Phase 2	2	NCT00261417	Terminated	Suspicious	The development program has been terminated
Funding			|Funding|||	1	NCT00496/NCT00496314.xml-35-	N/A	0	NCT00496314	Terminated	Suspicious	Terminated for lack of resources to complete.
Funding			|Funding|||	1	NCT00902/NCT00902317.xml-90-	N/A	0	NCT00902317	Terminated	Suspicious	No funding
Funding			|Funding|||	1	NCT00584/NCT00584675.xml-40-	N/A	0	NCT00584675	Withdrawn	Suspicious	Funding was never received so no patients were enrolled.
Funding			|Funding|||	1	NCT00194/NCT00194961.xml-131-	Phase 4	4	NCT00194961	Terminated	Suspicious	Funding was not approved
Funding			|Funding|||	1	NCT00582/NCT00582283.xml-41-	N/A	0	NCT00582283	Suspended	Suspicious	Funding term completed. Final subject accrual for part 3 of study is on hold.
Funding			|Funding|||	1	NCT00752/NCT00752323.xml-103-	Phase 2	2	NCT00752323	Suspended	Suspicious	Funding unavailable
Funding			|Funding|||	1	NCT00672/NCT00672464.xml-92-	Phase 4	4	NCT00672464	Withdrawn	Suspicious	lack of funding
Funding			|Funding|||	1	NCT00489/NCT00489788.xml-88-	N/A	0	NCT00489788	Withdrawn	Suspicious	unable to obtain funding
Funding			|Funding|||	1	NCT00159/NCT00159289.xml-34-	N/A	0	NCT00159289	Withdrawn	Suspicious	No resources available
Funding			|Funding|||	1	NCT00584/NCT00584246.xml-33-	Phase 4	4	NCT00584246	Withdrawn	Suspicious	Study withdrawn due to budget (personnel) limitations.
Funding			|Funding|||	1	"NCT00529/NCT00529061.xml-63-	N/A	0	NCT00529061	Terminated	Suspicious	Funds for study ended September 30, 2008."
Funding			|Funding|||	1	NCT00185/NCT00185874.xml-40-	Phase 1	1	NCT00185874	Terminated	Suspicious	Study closed due to lack of funding
Funding			|Funding|||	1	NCT00961/NCT00961168.xml-147-	N/A	0	NCT00961168	Withdrawn	Suspicious	Budgetary restrictions
Funding			|Funding|||	1	NCT00268/NCT00268151.xml-46-	Phase 1	1	NCT00268151	Terminated	Suspicious	Study was terminated due to lack of funding.
Funding			|Funding|||	1	NCT00362/NCT00362817.xml-63-	Phase 1/Phase 2	1	NCT00362817	Suspended	Suspicious	Negotiations in progress regarding payment for drug.
Funding			|Funding|||	1	NCT00776/NCT00776802.xml-45-	Phase 1/Phase 2	1	NCT00776802	Suspended	Suspicious	Lack of funding
Funding			|Funding|||	1	"NCT00172/NCT00172367.xml-42-	Phase 2	2	NCT00172367	Withdrawn	Suspicious	This study was for National Science Council project. The study was not funded, so the study was withdrawn."
Funding			|Funding|||	1	NCT00677/NCT00677612.xml-51-	Phase 1/Phase 2	1	NCT00677612	Terminated	Suspicious	Lack of financial support
Funding			|Funding|||	1	NCT00037/NCT00037115.xml-65-	Phase 4	4	NCT00037115	Withdrawn	Suspicious	Lack of funding
Funding			|Funding|||	1	NCT00801/NCT00801918.xml-53-	Phase 2	2	NCT00801918	Terminated	Suspicious	Lack of funding
Funding			|Funding|||	1	NCT00377/NCT00377091.xml-80-	Phase 4	4	NCT00377091	Withdrawn	Suspicious	Study pulled due to a grant disagreement between the U of M and SMDC
Funding			|Funding|||	1	NCT00634/NCT00634751.xml-66-	Phase 1/Phase 2	1	NCT00634751	Suspended	Suspicious	Loss of funding
Funding			|Funding|||	1	NCT00791/NCT00791986.xml-47-	N/A	0	NCT00791986	Terminated	Suspicious	End of study time and budget permission
Funding			|Funding|||	1	NCT00203/NCT00203541.xml-33-	N/A	0	NCT00203541	Terminated	Suspicious	Reallocation of funding.
Funding			|Funding|||	1	NCT00312/NCT00312637.xml-71-	N/A	0	NCT00312637	Terminated	Suspicious	Lack of funding.
Funding			|Funding|||	1	NCT00990/NCT00990717.xml-59-	Phase 1	1	NCT00990717	Suspended	Suspicious	Temporarily suspended. Currently seeking funds to continue study.
Funding			|Funding|||	1	NCT00543/NCT00543608.xml-35-	Phase 2	2	NCT00543608	Terminated	Suspicious	Trial terminated due to financial resource limitations
Funding			|Funding|||	1	NCT00294/NCT00294437.xml-56-	Phase 3	3	NCT00294437	Terminated	Suspicious	underfunding
Funding			|Funding|||	1	NCT00063/NCT00063362.xml-46-	Phase 3	3	NCT00063362	Terminated	Suspicious	F Funding Expiration
Funding			|Funding|||	1	NCT00603/NCT00603785.xml-47-	Phase 4	4	NCT00603785	Withdrawn	Suspicious	Insufficient funds available
Funding			|Funding|||	1	NCT00567/NCT00567866.xml-50-	Phase 0	0	NCT00567866	Terminated	Suspicious	Study was terminated due to insufficient funds
Funding			|Funding|||	1	NCT00601/NCT00601198.xml-58-	Phase 2	2	NCT00601198	Terminated	Suspicious	Funding support withdrawn
Funding			|Funding|||	1	NCT00589/NCT00589862.xml-37-	Phase 4	4	NCT00589862	Terminated	Suspicious	Failure to secure adequate funding
Funding			|Funding|||	1	NCT00264/NCT00264472.xml-33-	Phase 1	1	NCT00264472	Suspended	Suspicious	Lack of funds
Funding			|Funding|||	1	NCT00183/NCT00183950.xml-35-	Phase 1/Phase 2	1	NCT00183950	Terminated	Suspicious	No funding
Funding			|Funding|||	1	NCT00354/NCT00354601.xml-74-	Phase 2	2	NCT00354601	Terminated	Suspicious	funding withdrawn
Funding			|Funding|||	1	NCT00177/NCT00177060.xml-40-	Phase 1/Phase 2	1	NCT00177060	Terminated	Suspicious	No funding available.
Funding			|Funding|||	1	NCT00425/NCT00425581.xml-57-	N/A	0	NCT00425581	Withdrawn	Suspicious	Did not receive budget needed.
Funding			|Funding|||	1	NCT00161/NCT00161356.xml-63-	Phase 4	4	NCT00161356	Terminated	Suspicious	Budget issues
Funding			|Funding|||	1	NCT00203/NCT00203489.xml-54-	N/A	0	NCT00203489	Terminated	Suspicious	Reallocation of funding.
Funding			|Funding|||	1	NCT00726/NCT00726154.xml-59-	N/A	0	NCT00726154	Terminated	Suspicious	This study did not receive funding
Funding			|Funding|||	1	NCT00609/NCT00609817.xml-49-	Phase 1	1	NCT00609817	Suspended	Suspicious	Lack of funding
Funding			|Funding|||	1	NCT00678/NCT00678509.xml-51-	Phase 1/Phase 2	1	NCT00678509	Terminated	Suspicious	Lack of financial support
Funding			|Funding|||	1	NCT00677/NCT00677287.xml-54-	Phase 1/Phase 2	1	NCT00677287	Terminated	Suspicious	Lack of financial support
Funding			|Funding|||	1	NCT00089/NCT00089115.xml-92-	Phase 3	3	NCT00089115	Terminated	Suspicious	Withdrawn as company has shut down and filed for bankruptcy
Funding			|Funding|||	1	NCT00693/NCT00693953.xml-54-	N/A	0	NCT00693953	Withdrawn	Suspicious	grant was not approved.
Funding			|Funding|||	1	NCT00179/NCT00179205.xml-36-	Phase 2	2	NCT00179205	Terminated	Suspicious	funding exhausted
Funding			|Funding|||	1	NCT00714/NCT00714376.xml-53-	Phase 2	2	NCT00714376	Terminated	Suspicious	Prematurely terminated due to financial considerations
Funding			|Funding|||	1	NCT00681/NCT00681148.xml-81-	Phase 2	2	NCT00681148	Withdrawn	Suspicious	No funding
Funding			|Funding|||	1	NCT00177/NCT00177879.xml-51-	N/A	0	NCT00177879	Terminated	Suspicious	Funding was never granted for this study. No participants were ever enrolled.
Funding			|Funding|||	1	NCT00188/NCT00188487.xml-39-	Phase 1	1	NCT00188487	Suspended	Suspicious	no funding
Funding			|Funding|||	1	NCT00532/NCT00532441.xml-90-	Phase 2	2	NCT00532441	Suspended	Suspicious	Suspended due to funding issues.
Funding			|Funding|||	1	NCT00166/NCT00166803.xml-67-	N/A	0	NCT00166803	Suspended	Suspicious	no fund
Funding			|Funding|||	1	NCT00447/NCT00447369.xml-43-	Phase 3	3	NCT00447369	Withdrawn	Suspicious	Because we did not find funds to do it
Funding			|Funding|||	1	NCT00468/NCT00468221.xml-129-	N/A	0	NCT00468221	Terminated	Suspicious	Lack of funding
Funding			|Funding|||	1	NCT00536/NCT00536523.xml-53-	N/A	0	NCT00536523	Terminated	Suspicious	Funding unavailable
Funding			|Funding|||	1	NCT00392/NCT00392132.xml-57-	N/A	0	NCT00392132	Withdrawn	Suspicious	Sufficient study funding was not obtained.
Funding			|Funding|||	1	NCT00250/NCT00250133.xml-105-	Phase 3	3	NCT00250133	Terminated	Suspicious	Unable to obtain funding to complete study never started study
Funding			|Funding|||	1	NCT00364/NCT00364364.xml-54-	Phase 1	1	NCT00364364	Terminated	Suspicious	Loss of funding
Funding			|Funding|||	1	NCT00636/NCT00636155.xml-54-	Phase 2	2	NCT00636155	Terminated	Suspicious	funding
Funding			|Funding|||	1	NCT00662/NCT00662116.xml-34-	Phase 2	2	NCT00662116	Terminated	Suspicious	Study has been terminated early due to financial constraints.
Funding			|Funding|||	1	NCT00587/NCT00587028.xml-58-	N/A	0	NCT00587028	Terminated	Suspicious	Administrative closed due to funding
Funding			|Funding|||	1	NCT00665/NCT00665964.xml-53-	Phase 4	4	NCT00665964	Withdrawn	Suspicious	Not funded at this time.
Funding			|Funding|||	1	NCT00214/NCT00214149.xml-40-	Phase 2	2	NCT00214149	Suspended	Suspicious	lost funding
Funding			|Funding|||	1	NCT00508/NCT00508898.xml-44-	Phase 4	4	NCT00508898	Suspended	Suspicious	Funding problem; trial abandoned.
Funding			|Funding|||	1	NCT00104/NCT00104819.xml-85-	Phase 2	2	NCT00104819	Terminated	Suspicious	Withdrawn as company has shut down and filed for bankruptcy
Funding			|Funding|||	1	NCT00782/NCT00782613.xml-41-	Phase 2	2	NCT00782613	Terminated	Suspicious	Study has been termination early due to financial contraints.
Funding			|Funding|||	1	NCT00788/NCT00788489.xml-69-	N/A	0	NCT00788489	Suspended	Suspicious	Our funding is quite limited and we need to determine if we have enough funds to continue.
Funding			|Funding|||	1	NCT00164/NCT00164801.xml-35-	N/A	0	NCT00164801	Terminated	Suspicious	Funding ended
Funding			|Funding|||	1	NCT00584/NCT00584012.xml-45-	Phase 1/Phase 2	1	NCT00584012	Terminated	Suspicious	Funding issues
Funding			|Funding|||	1	NCT00263/NCT00263211.xml-64-	Phase 2	2	NCT00263211	Suspended	Suspicious	Study has been temporarily suspended due to funding issues.
Funding			|Funding|||	1	NCT00270/NCT00270829.xml-66-	Phase 4	4	NCT00270829	Terminated	Suspicious	Funding not available
Funding			|Funding|||	1	NCT00127/NCT00127335.xml-60-	Phase 4	4	NCT00127335	Terminated	Suspicious	Lack of funding
Funding			|Funding|||	1	NCT00636/NCT00636298.xml-54-	Phase 2	2	NCT00636298	Withdrawn	Suspicious	lack of funding
Funding			|Funding|||	1	NCT00957/NCT00957255.xml-33-	N/A	0	NCT00957255	Terminated	Suspicious	Funding withdrawn
Funding			|Funding|||	1	NCT00611/NCT00611065.xml-33-	N/A	0	NCT00611065	Withdrawn	Suspicious	There is no funding to proceed.
Funding			|Funding|||	1	NCT00378/NCT00378300.xml-68-	N/A	0	NCT00378300	Withdrawn	Suspicious	Inadequate funding to support this fellow-in-training initiated study.
Funding			|Funding|||	1	NCT00373/NCT00373581.xml-60-	Phase 2	2	NCT00373581	Terminated	Suspicious	Funding ran out
Funding			|Funding|||	1	NCT00634/NCT00634140.xml-74-	N/A	0	NCT00634140	Withdrawn	Suspicious	Study was never initiated due to lack of funding support.
Funding			|Funding|||	1	NCT00646/NCT00646893.xml-77-	Phase 4	4	NCT00646893	Suspended	Suspicious	lack of appropriate funding
Funding			|Funding|||	1	NCT00184/NCT00184405.xml-45-	Phase 1	1	NCT00184405	Terminated	Suspicious	Terminated to financial cut
Funding			|Funding|||	1	NCT00229/NCT00229229.xml-65-	Phase 4	4	NCT00229229	Terminated	Suspicious	Lack of funding
Funding			|Funding|||	1	NCT00296/NCT00296686.xml-42-	Phase 4	4	NCT00296686	Terminated	Suspicious	Study is no longer funded.
Funding			|Funding|||	1	NCT00815/NCT00815438.xml-140-	Phase 1	1	NCT00815438	Withdrawn	Suspicious	unable to obtain funding
Funding			|Funding|||	1	NCT00467/NCT00467454.xml-41-	Phase 2	2	NCT00467454	Terminated	Suspicious	Funding allocation to different clinical trials.
Funding			|Funding|||	1	NCT00300/NCT00300300.xml-45-	Phase 4	4	NCT00300300	Suspended	Suspicious	Study temporarily suspended until funding can be secured.
Funding			|Funding|||	1	NCT00633/NCT00633230.xml-73-	Phase 1	1	NCT00633230	Suspended	Suspicious	Study suspended until funding secured
Funding			|Funding|||	1	NCT00149/NCT00149539.xml-56-	Phase 2	2	NCT00149539	Terminated	Suspicious	Funding ended for the study
Funding			|Funding|||	1	NCT00414/NCT00414089.xml-32-	Phase 2	2	NCT00414089	Withdrawn	Suspicious	Funding will not be provided for the drug
Funding			|Funding|||	1	NCT00175/NCT00175162.xml-84-	N/A	0	NCT00175162	Terminated	Suspicious	No financing possible
Funding			|Funding|||	1	NCT00338/NCT00338702.xml-340-	Phase 4	4	NCT00338702	Withdrawn	Suspicious	Industry support and funding not forthcoming
Funding			|Funding|||	1	NCT00553/NCT00553813.xml-52-	Phase 2	2	NCT00553813	Terminated	Suspicious	Insufficient funding
Funding			|Funding|||	1	NCT00298/NCT00298298.xml-97-	Phase 1/Phase 2	1	NCT00298298	Suspended	Suspicious	Suspended until capitalization is completed
Funding			|Funding|||	1	NCT00679/NCT00679744.xml-105-	Phase 1	1	NCT00679744	Suspended	Suspicious	Lack of sufficient funds
Funding			|Funding|||	1	NCT00614/NCT00614458.xml-92-	Phase 2	2	NCT00614458	Terminated	Suspicious	Due to insufficient funds
Funding			|Funding|||	1	NCT00739/NCT00739960.xml-36-	Phase 2	2	NCT00739960	Terminated	Suspicious	Funding has been pulled
Funding			|Funding|||	1	NCT00682/NCT00682591.xml-42-	N/A	0	NCT00682591	Withdrawn	Suspicious	Study had to be withdrawn because financial support was cancelled.
Funding			|Funding|||	1	NCT00600/NCT00600730.xml-48-	N/A	0	NCT00600730	Withdrawn	Suspicious	Funding not available. Could not start this study.
Funding			|Funding|||	1	NCT00549/NCT00549627.xml-44-	N/A	0	NCT00549627	Suspended	Suspicious	New funding sources being sought
Funding			|Funding|||	1	NCT00656/NCT00656266.xml-43-	Phase 4	4	NCT00656266	Terminated	Suspicious	insufficient funding
Funding			|Funding|||	1	NCT00257/NCT00257829.xml-43-	Phase 2	2	NCT00257829	Withdrawn	Suspicious	This study was closed due to lack of funding.
Funding			|Funding|||	1	NCT00390/NCT00390247.xml-252-	Phase 4	4	NCT00390247	Suspended	Suspicious	Fail of applying funding
Funding			|Funding|||	1	NCT00557/NCT00557518.xml-52-	Phase 2	2	NCT00557518	Terminated	Suspicious	Study has been terminated early due to financial constraints.
Funding			|Funding|||	1	NCT00455/NCT00455364.xml-46-	Phase 4	4	NCT00455364	Terminated	Suspicious	Protocol never received funding.
Funding			|Funding|||	1	NCT00247/NCT00247026.xml-34-	Phase 1/Phase 2	1	NCT00247026	Withdrawn	Suspicious	No funding
Funding			|Funding|||	1	NCT00334/NCT00334204.xml-145-	Phase 4	4	NCT00334204	Terminated	Suspicious	run out of independent funding
Funding			|Funding|||	1	NCT00847/NCT00847392.xml-39-	N/A	0	NCT00847392	Withdrawn	Suspicious	Inability to obtain grant funding
Funding			|Funding|||	1	NCT00203/NCT00203281.xml-105-	Phase 4	4	NCT00203281	Withdrawn	Suspicious	funding was withdrawn
Funding			|Funding|||	1	NCT00953/NCT00953563.xml-33-	N/A	0	NCT00953563	Suspended	Suspicious	Budgetary
Funding			|Funding|||	1	NCT00503/NCT00503880.xml-94-	Phase 1/Phase 2	1	NCT00503880	Terminated	Suspicious	Funding
Funding			|Funding|||	1	NCT00881/NCT00881413.xml-49-	Phase 4	4	NCT00881413	Withdrawn	Suspicious	problems in funding
Funding			|Funding|||	1	NCT00514/NCT00514696.xml-41-	Phase 2	2	NCT00514696	Suspended	Suspicious	Lack of funding
Funding			|Funding|||	1	NCT00753/NCT00753870.xml-57-	Phase 1	1	NCT00753870	Terminated	Suspicious	Lack of funding
Funding			|Funding|||	1	NCT00456/NCT00456703.xml-76-	N/A	0	NCT00456703	Withdrawn	Suspicious	Lack of funding
Funding			|Funding|||	1	NCT00932/NCT00932386.xml-142-	Phase 4	4	NCT00932386	Withdrawn	Suspicious	unable to secure funding for analysis of laboratory data.
Funding			|Funding|||	1	NCT00586/NCT00586859.xml-41-	N/A	0	NCT00586859	Terminated	Suspicious	Sponsoring company ceased business operations.
Funding			|Funding|||	1	NCT00577/NCT00577343.xml-38-	N/A	0	NCT00577343	Withdrawn	Suspicious	study lacked funding to recruit
Funding			|Funding|||	1	NCT00275/NCT00275314.xml-176-	Phase 3	3	NCT00275314	Terminated	Suspicious	Study never started at our site Funding issue
Funding			|Funding|||	1	"NCT00528/NCT00528203.xml-58-	N/A	0	NCT00528203	Terminated	Suspicious	Funds for study ended September 30, 2008."
Funding			|Funding|||	1	NCT00983/NCT00983762.xml-48-	N/A	0	NCT00983762	Terminated	Suspicious	No continued funding.
Funding			|Funding|||	1	NCT00560/NCT00560248.xml-56-	N/A	0	NCT00560248	Terminated	Suspicious	Loss of funding
Funding			|Funding|||	1	"NCT00720/NCT00720096.xml-69-	N/A	0	NCT00720096	Terminated	Suspicious	Funds for this project have been spent, and it is thereby terminated."
Funding			|Funding|||	1	NCT00319/NCT00319683.xml-35-	Phase 1/Phase 2	1	NCT00319683	Terminated	Suspicious	Lack of funds
Funding			|Funding|||	1	NCT00376/NCT00376103.xml-65-	Phase 1/Phase 2	1	NCT00376103	Terminated	Suspicious	Loss of funding from sponsor
Funding			|Funding|||	1	NCT00189/NCT00189423.xml-79-	N/A	0	NCT00189423	Suspended	Suspicious	Trial temporarily suspended until additional funding can be secured
Funding			|Funding|||	1	NCT00465/NCT00465296.xml-54-	Phase 3	3	NCT00465296	Terminated	Suspicious	Funding Discontinued
Funding			|Funding|||	1	NCT00788/NCT00788385.xml-31-	Phase 4	4	NCT00788385	Withdrawn	Suspicious	Insufficient funding
Funding			|Funding|||	1	NCT00962/NCT00962143.xml-32-	N/A	0	NCT00962143	Terminated	Suspicious	Funding withdrawn
Funding			|Funding|||	1	NCT00549/NCT00549835.xml-57-	N/A	0	NCT00549835	Withdrawn	Suspicious	Inadequate funding
Funding			|Funding|||	1	NCT00739/NCT00739687.xml-41-	Phase 2	2	NCT00739687	Terminated	Suspicious	Study has been termination early due to financial constraints.
Funding			|Funding|||	1	NCT00833/NCT00833859.xml-67-	Phase 2	2	NCT00833859	Terminated	Suspicious	Lack of funding
Funding			|Funding|||	1	NCT00000/NCT00000340.xml-33-	Phase 2	2	NCT00000340	Withdrawn	Suspicious	Study was never funded.
Funding			|Funding|||	1	NCT00296/NCT00296972.xml-59-	Phase 3	3	NCT00296972	Terminated	Suspicious	not funded
Funding			|Funding|||	1	NCT00022/NCT00022802.xml-81-	Phase 2	2	NCT00022802	Terminated	Suspicious	Grant expired
Funding			|Funding|||	1	NCT00109/NCT00109304.xml-55-	Phase 1	1	NCT00109304	Withdrawn	Suspicious	Funding withdrawn
Funding			|Funding|||	1	NCT00331/NCT00331422.xml-94-	Phase 2	2	NCT00331422	Terminated	Suspicious	Study was terminated due to lack of available funding.
Funding			|Funding|||	1	NCT00828/NCT00828100.xml-53-	Phase 3	3	NCT00828100	Suspended	Suspicious	Study currently suspended due to a lack of available funding.
Funding			|Funding|||	1	NCT00762/NCT00762814.xml-53-	Phase 0	0	NCT00762814	Terminated	Suspicious	There was no funding for the device to be used in the study.
Funding			|Funding|||	1	NCT00303/NCT00303082.xml-140-	Phase 3	3	NCT00303082	Terminated	Suspicious	Limitation of funding
Funding			|Funding|||	1	NCT00288/NCT00288353.xml-47-	Phase 3	3	NCT00288353	Terminated	Suspicious	unable to secure additional funding
Funding			|Funding|||	1	NCT00074/NCT00074334.xml-105-	Phase 1/Phase 2	1	NCT00074334	Terminated	Suspicious	Drug company withdrawal of support for investigational agent in this indication.
Funding			|Funding|||	1	NCT00557/NCT00557206.xml-45-	Phase 2	2	NCT00557206	Terminated	Suspicious	Funding was terminated
Funding			|Funding|||	1	NCT00643/NCT00643110.xml-47-	N/A	0	NCT00643110	Terminated	Suspicious	Not funded
Funding			|Funding|||	1	NCT00447/NCT00447096.xml-62-	Phase 2	2	NCT00447096	Suspended	Suspicious	Suspended due to lack of funding
Funding			|Funding|||	1	NCT00575/NCT00575822.xml-50-	N/A	0	NCT00575822	Terminated	Suspicious	Sponsoring company ceased business operations.
Funding			|Funding|||	1	NCT00380/NCT00380042.xml-59-	Phase 1	1	NCT00380042	Terminated	Suspicious	Study terminated as a result of the dissolution of the Sponsor.
Funding			|Funding|||	1	NCT00910/NCT00910780.xml-37-	Phase 2/Phase 3	2	NCT00910780	Withdrawn	Suspicious	Study was not funded.
Funding			|Funding|||	1	NCT00200/NCT00200408.xml-71-	N/A	0	NCT00200408	Withdrawn	Suspicious	unable to obtain funding
Funding			|Funding|||	1	NCT00595/NCT00595920.xml-42-	Phase 2	2	NCT00595920	Terminated	Suspicious	Financial Constraints
Funding			|Funding|||	1	NCT00768/NCT00768027.xml-49-	N/A	0	NCT00768027	Suspended	Suspicious	Seeking additional funds
Funding			|Funding|||	1	NCT00599/NCT00599963.xml-45-	Phase 3	3	NCT00599963	Withdrawn	Suspicious	Funding problem.
Funding			|Funding|||	1	NCT00255/NCT00255983.xml-47-	Phase 3	3	NCT00255983	Terminated	Suspicious	financial reasons
Funding			|Funding|||	1	"NCT00261/NCT00261781.xml-62-	Phase 2	2	NCT00261781	Suspended	Suspicious	20 subjects completed for a pilot, further funding required to continue study"
Funding			|Funding|||	1	NCT00926/NCT00926003.xml-145-	Phase 1	1	NCT00926003	Suspended	Suspicious	awaiting additional funding
Funding			|Funding|||	1	NCT00116/NCT00116623.xml-33-	Phase 4	4	NCT00116623	Terminated	Suspicious	Funding completed
Funding			|Funding|||	1	NCT00167/NCT00167596.xml-59-	Phase 2/Phase 3	2	NCT00167596	Terminated	Suspicious	recruitment was stopped as consequence of cessation of funding (economic crisis)
Funding			|Funding|||	1	NCT00662/NCT00662077.xml-55-	Phase 4	4	NCT00662077	Suspended	Suspicious	Financial difficulties
Funding			|Funding|||	1	NCT00506/NCT00506701.xml-39-	N/A	0	NCT00506701	Withdrawn	Suspicious	due to lack of finance
Funding			|Funding|||	1	NCT00470/NCT00470743.xml-98-	Phase 4	4	NCT00470743	Withdrawn	Suspicious	Funding withdrawn
Funding			|Funding|||	1	NCT00734/NCT00734279.xml-112-	N/A	0	NCT00734279	Suspended	Suspicious	Lack of funding
Funding			|Funding|||	1	NCT00572/NCT00572377.xml-64-	Phase 1	1	NCT00572377	Terminated	Suspicious	The investigator at Cedars stopped this study due to problems collecting payment from the sponsor.
Funding			|Funding|||	1	NCT00746/NCT00746239.xml-39-	N/A	0	NCT00746239	Terminated	Suspicious	Funding for continuation was not received.
Funding			|Funding|||	1	NCT00251/NCT00251186.xml-43-	Phase 2	2	NCT00251186	Terminated	Suspicious	Funding unavailable
Funding			|Funding|||	1	NCT00329/NCT00329316.xml-30-	N/A	0	NCT00329316	Withdrawn	Suspicious	Study withdrawn for financial problems. We didnwt get a grant we needed for purchesing the medication for the study.
Funding			|Funding|||	1	NCT00310/NCT00310661.xml-78-	N/A	0	NCT00310661	Terminated	Suspicious	Funding
Futility	Inadequate design		|Futility|Inadequate design||	2	NCT00773/NCT00773890.xml-33-	Phase 1/Phase 2	1	NCT00773890	Terminated	Negative	Study was stopped due to perceived futility because the baseline pain score in first 40 patients was too low to be able demonstrate an improvement
Futility	Insufficient Efficacy		|Futility|Insufficient Efficacy||	2	NCT00625/NCT00625833.xml-34-	Phase 2	2	NCT00625833	Terminated	Negative	Study was terminated for futility following the planned interim analysis.
Futility	Insufficient Efficacy		|Futility|Insufficient Efficacy||	2	NCT00451/NCT00451256.xml-59-	Phase 2	2	NCT00451256	Terminated	Negative	Protocol-defined outcome in terms of efficacy would not be achieved.
Futility	Insufficient Efficacy		|Futility|Insufficient Efficacy||	2	"NCT01088/NCT01088334.xml-125-	N/A	0	NCT01088334	Terminated	Negative	Terminated because of futility to continue, after planned interim analysis."
Futility	Insufficient Efficacy		|Futility|Insufficient Efficacy||	2	NCT00606/NCT00606788.xml-53-	N/A	0	NCT00606788	Suspended	Negative	Interim analysis indicated that sample size of study patients had to be highly increased to obtain significant outcomes.
Futility	Insufficient Efficacy		|Futility|Insufficient Efficacy||	2	NCT00430/NCT00430300.xml-32-	Phase 2	2	NCT00430300	Terminated	Negative	The study was terminated on the basis of futility. There were no safety or toleration issues.
Futility	Insufficient Efficacy		|Futility|Insufficient Efficacy||	2	NCT00609/NCT00609180.xml-96-	Phase 3	3	NCT00609180	Terminated	Negative	The Omega arm of this study was stopped for futility. The EDEN arm continues to recruit patients as a separate independent study.
Futility	Insufficient Efficacy		|Futility|Insufficient Efficacy||	2	NCT00250/NCT00250965.xml-59-	Phase 3	3	NCT00250965	Terminated	Negative	Terminated by DSMB; futility analysis showing Mg treatment not efficacious
Futility	Insufficient Efficacy		|Futility|Insufficient Efficacy||	2	NCT00452/NCT00452114.xml-76-	N/A	0	NCT00452114	Terminated	Negative	interim analysis indicates statistical futility for primary outcomes
Futility	Insufficient Efficacy		|Futility|Insufficient Efficacy||	2	NCT00191/NCT00191477.xml-34-	Phase 3	3	NCT00191477	Terminated	Negative	The study was stopped early for futility reasons.
Futility	Insufficient Efficacy		|Futility|Insufficient Efficacy||	2	NCT00043/NCT00043355.xml-44-	Phase 2	2	NCT00043355	Terminated	Negative	Futility
Futility	Insufficient Efficacy		|Futility|Insufficient Efficacy||	2	"NCT00073/NCT00073008.xml-33-	Phase 2	2	NCT00073008	Terminated	Negative	Based on interim analysis at the end of Stage 1, and predefined stopping rules for futility, further enrollment was stopped due to lack of efficacy"
Futility	Insufficient Efficacy		|Futility|Insufficient Efficacy||	2	NCT00316/NCT00316004.xml-95-	Phase 3	3	NCT00316004	Terminated	Negative	Futility
Futility	Insufficient Efficacy		|Futility|Insufficient Efficacy||	2	NCT00334/NCT00334685.xml-32-	Phase 2	2	NCT00334685	Terminated	Negative	The DMC terminated the study on the basis of futility (insufficient clinical response).
Futility	Insufficient Efficacy		|Futility|Insufficient Efficacy||	2	NCT01100/NCT01100515.xml-39-	Phase 3	3	NCT01100515	Terminated	Negative	this study was suspended for futility
Futility	Insufficient Efficacy		|Futility|Insufficient Efficacy||	2	NCT00089/NCT00089804.xml-34-	Phase 3	3	NCT00089804	Terminated	Negative	Interim efficacy analysis indicated it would be futile to continue study.
Futility	Insufficient Efficacy		|Futility|Insufficient Efficacy||	2	"NCT00316/NCT00316017.xml-94-	Phase 3	3	NCT00316017	Terminated	Negative	No difference in 28 day survival among treatment groups (futility). Data analyses showed earlier, but not higher, mortality in the hypertonic saline arms."
Futility	Insufficient Efficacy		|Futility|Insufficient Efficacy||	2	"NCT00927/NCT00927017.xml-33-	N/A	0	NCT00927017	Terminated	Negative	When 9 subjects of targeted 12 subjects had been studied, no changes in plasma potassium were detected and it was deemed futile to continue with enrolment."
Futility	Insufficient Enrollment		|Futility|Insufficient Enrollment||	2	NCT00224/NCT00224939.xml-39-	N/A	0	NCT00224939	Terminated	Negative	Only apx 1/3 of enrolled subjects (signed consent) participated. Futility analysis to show primary endpoint
Futility	Insufficient Enrollment		|Futility|Insufficient Enrollment||	2	NCT00407/NCT00407147.xml-49-	Phase 4	4	NCT00407147	Terminated	Negative	termination due to futility (very slow patient enrollment)
Futility	Insufficient Enrollment		|Futility|Insufficient Enrollment||	2	NCT00243/NCT00243828.xml-56-	Phase 4	4	NCT00243828	Suspended	Negative	Very low rate of recruitment anticipated futility of pursuing the study
Futility	Regulatory		|Futility|Regulatory||	2	NCT00434/NCT00434993.xml-68-	Phase 2/Phase 3	2	NCT00434993	Terminated	Negative	Stopped for futility by DSMB
Futility	Safety		|Futility|Safety||	2	NCT00637/NCT00637468.xml-37-	Phase 3	3	NCT00637468	Terminated	Negative	Due to results of conditional power analysis performed at the first interim analysis and due to observed spectrum of adverse events.
Futility	Sponsor Decision		|Futility|Sponsor Decision ||	2	NCT00471/NCT00471237.xml-45-	Phase 2	2	NCT00471237	Terminated	Negative	Terminated for futility by sponsor after a pre-planned interim review of data
Futility			|Futility|||	1	NCT00306/NCT00306332.xml-89-	Phase 3	3	NCT00306332	Terminated	Negative	Interim analysis has shown that the objectives of this study can not be reached
Futility			|Futility|||	1	NCT00141/NCT00141011.xml-43-	Phase 3	3	NCT00141011	Terminated	Negative	Futility
Futility			|Futility|||	1	NCT00181/NCT00181181.xml-154-	Phase 4	4	NCT00181181	Terminated	Negative	Coronary flow by echo Doppler was obtainable in about 50% of subjects. The study was stopped early because of insufficient sample size to achieve adequate power
Futility			|Futility|||	1	NCT00076/NCT00076804.xml-64-	Phase 2	2	NCT00076804	Terminated	Negative	DSMB stopped trial for futility
Futility			|Futility|||	1	NCT00300/NCT00300196.xml-43-	Phase 3	3	NCT00300196	Terminated	Negative	Futility
Futility			|Futility|||	1	"NCT00875/NCT00875888.xml-63-	N/A	0	NCT00875888	Terminated	Negative	based on interim analysis statistical significance in primary endpoint cannot be achieved with planned sample size, no safety concerns"
Futility			|Futility|||	1	NCT00508/NCT00508430.xml-38-	Phase 2	2	NCT00508430	Terminated	Negative	An independent DMC determined continuation was unlikely to demonstrate a statistically significant advantage of ASP8825 over placebo on the primary endpoint
Futility			|Futility|||	1	NCT00321/NCT00321906.xml-56-	Phase 4	4	NCT00321906	Terminated	Negative	DSMB felt continuing study will not yield any statistical significance.
Futility			|Futility|||	1	NCT00123/NCT00123539.xml-62-	N/A	0	NCT00123539	Terminated	Negative	DSMB stopped the study based on conclusion of likely futility of treatment on the primary outcome.
Futility			|Futility|||	1	NCT00089/NCT00089141.xml-78-	Phase 3	3	NCT00089141	Terminated	Negative	Low probability of positive outcome
Futility			|Futility|||	1	"NCT00792/NCT00792740.xml-79-	Phase 1/Phase 2	1	NCT00792740	Terminated	Negative	As no safety warnings were detected,Interim analysis from the first 40 patients reccomends to stop the trial for futility"
Futility			|Futility|||	1	NCT00498/NCT00498914.xml-43-	Phase 2	2	NCT00498914	Terminated	Negative	Futility boundary at interim analysis not met
Futility			|Futility|||	1	NCT00315/NCT00315822.xml-114-	Phase 3	3	NCT00315822	Terminated	Negative	Study was terminated due to futility
Futility			|Futility|||	1	"NCT00432/NCT00432328.xml-41-	Phase 2	2	NCT00432328	Terminated	Negative	Futility analysis undertaken, determined that study was underpowered."
Futility			|Futility|||	1	NCT00102/NCT00102791.xml-38-	Phase 3	3	NCT00102791	Terminated	Negative	Because of the low probability of achieving the primary endpoint.
Futility			|Futility|||	1	"NCT00471/NCT00471809.xml-121-	Phase 4	4	NCT00471809	Terminated	Negative	The CARE Network DSMB recommended to the NHLBI that the MARS trial be terminated, based on a futility analysis with 55 randomized children."
Futility			|Futility|||	1	NCT00252/NCT00252967.xml-113-	Phase 3	3	NCT00252967	Terminated	Negative	This study was terminated because it was unlikely to have sufficient power to show a difference with therapy on an interim analysis.
Futility			|Futility|||	1	NCT00281/NCT00281307.xml-54-	N/A	0	NCT00281307	Suspended	Negative	Due to a substantial response to placebo an interim analysis indicated the need for a larger than expected study population to achieve the level of significance
Futility			|Futility|||	1	NCT00483/NCT00483977.xml-32-	Phase 2	2	NCT00483977	Terminated	Negative	Met criteria for study futility at interim analysis
Futility			|Futility|||	1	NCT00047/NCT00047632.xml-49-	Phase 3	3	NCT00047632	Terminated	Negative	futility
Futility			|Futility|||	1	NCT00482/NCT00482547.xml-43-	Phase 4	4	NCT00482547	Terminated	Negative	Terminated for futility reasons.
Futility			|Futility|||	1	NCT00090/NCT00090025.xml-48-	Phase 3	3	NCT00090025	Terminated	Negative	Futility reasons after Independent Data Monitoring Committee interim analysis
Futility			|Futility|||	1	NCT00089/NCT00089856.xml-34-	Phase 3	3	NCT00089856	Terminated	Negative	Based on futility analysis showing &lt;30% chance of meeting primary endpoint.
Futility			|Futility|||	1	NCT00395/NCT00395161.xml-62-	Phase 3	3	NCT00395161	Terminated	Negative	Terminated for futility on 11/30/09 based on the recommendation of the DSMB
Futility			|Futility|||	1	NCT00287/NCT00287664.xml-43-	Phase 4	4	NCT00287664	Suspended	Negative	because in a preliminary analysis we would need 1000 patients per group to achieve significative differences in the main end point.
Futility			|Futility|||	1	"NCT00387/NCT00387738.xml-46-	Phase 2	2	NCT00387738	Terminated	Negative	Interim data indicated that subjects exhibited no meaningful allergic disease during the first ragweed season, making it impossible to measure treatment effect."
Inadequate design	Insufficient Enrollment		|Inadequate design|Insufficient Enrollment||	2	NCT00792/NCT00792831.xml-66-	Phase 2	2	NCT00792831	Terminated	Neutral	protocol needs complete restructuring in order to make it feasible and to complete the enrollment of 23 patients
Inadequate design	Insufficient Enrollment		|Inadequate design|Insufficient Enrollment||	2	NCT00748/NCT00748579.xml-36-	Phase 2	2	NCT00748579	Terminated	Neutral	Decision to discontinue was due to the challenges of the current trial design and the constraints on enrolling eligible and consenting patients.
Inadequate design	Insufficient Enrollment		|Inadequate design|Insufficient Enrollment||	2	NCT00396/NCT00396058.xml-44-	Phase 4	4	NCT00396058	Terminated	Neutral	Recruitment of patients proved much too difficult based on the chosen criteria.
Inadequate design	Insufficient Enrollment		|Inadequate design|Insufficient Enrollment||	2	"NCT00400/NCT00400127.xml-32-	N/A	0	NCT00400127	Terminated	Neutral	poor recruitment, pilot outcome measures inappropriate"
Inadequate design	Insufficient Enrollment		|Inadequate design|Insufficient Enrollment||	2	"NCT00598/NCT00598104.xml-32-	Phase 1/Phase 2	1	NCT00598104	Withdrawn	Neutral	Due to the lack of enrolment and complexity of design, the QAX576A2103 study in asthma was terminated. No subjects have been dosed for this study."
Inadequate design	Insufficient Enrollment		|Inadequate design|Insufficient Enrollment||	2	NCT00574/NCT00574002.xml-40-	N/A	0	NCT00574002	Terminated	Neutral	Low study enrollment; re-evaluating study protocol and study selection criteria.
Inadequate design	Resources		|Inadequate design|Resources||	2	"NCT00427/NCT00427401.xml-33-	Phase 2	2	NCT00427401	Terminated	Neutral	This study was terminated May 7, 2007. The study stopped due to tablet formulation issues. No safety issues were involved in the termination decision."
Inadequate design			|Inadequate design|||	1	NCT00737/NCT00737633.xml-41-	Phase 2	2	NCT00737633	Terminated	Neutral	Limited regulatory value to uncontrolled trials. No safety/efficacy concerns.
Inadequate design			|Inadequate design|||	1	NCT00346/NCT00346632.xml-54-	Phase 1	1	NCT00346632	Terminated	Neutral	Terminated due to suboptimal dosing schedule
Inadequate design			|Inadequate design|||	1	NCT00837/NCT00837824.xml-35-	Phase 2	2	NCT00837824	Terminated	Neutral	The trial was terminated early due to inadequate study design.
Inadequate design			|Inadequate design|||	1	NCT00914/NCT00914433.xml-33-	Phase 1	1	NCT00914433	Suspended	Neutral	Need to review design
Inadequate design			|Inadequate design|||	1	NCT00460/NCT00460278.xml-33-	Phase 1	1	NCT00460278	Suspended	Neutral	Enrollment suspended due to low drug exposure.
Inadequate design			|Inadequate design|||	1	NCT00756/NCT00756197.xml-45-	Phase 4	4	NCT00756197	Withdrawn	Neutral	Study not yet started. Decided not to do the study. Considering more robust design.
Inadequate design			|Inadequate design|||	1	NCT00547/NCT00547404.xml-55-	Phase 1	1	NCT00547404	Withdrawn	Neutral	Not to expose the patients to subtherapeutic dose
Inadequate design			|Inadequate design|||	1	NCT00535/NCT00535015.xml-38-	Phase 2	2	NCT00535015	Terminated	Neutral	Objectives of study could not be met within a reasonable timeframe.
Inadequate design			|Inadequate design|||	1	NCT00881/NCT00881114.xml-60-	Phase 2	2	NCT00881114	Withdrawn	Neutral	Investigator decided it was not feasible to conduct this study
Inadequate design			|Inadequate design|||	1	NCT00453/NCT00453934.xml-49-	Phase 4	4	NCT00453934	Terminated	Neutral	Endpoint no longer deemed meaningful
Inadequate design			|Inadequate design|||	1	NCT00894/NCT00894075.xml-56-	Phase 2	2	NCT00894075	Withdrawn	Neutral	Withdrawn pending further review of clinical design.
Inadequate design			|Inadequate design|||	1	NCT00739/NCT00739219.xml-43-	Phase 4	4	NCT00739219	Terminated	Neutral	Study terminated due to lack of care guidelines in the protocol.
Inadequate design			|Inadequate design|||	1	NCT00334/NCT00334217.xml-60-	N/A	0	NCT00334217	Terminated	Neutral	The intervention could not be successfully carried out in the SADP setting because of issues independent of the cognitive training intervention.
Inadequate design			|Inadequate design|||	1	NCT00363/NCT00363610.xml-54-	Phase 1	1	NCT00363610	Terminated	Neutral	No recommended Phase II dose was determined.
Inadequate design			|Inadequate design|||	1	NCT00619/NCT00619229.xml-41-	Phase 3	3	NCT00619229	Terminated	Neutral	Interim Analysis: Optimization of study design required.
Inadequate design			|Inadequate design|||	1	NCT00375/NCT00375531.xml-78-	N/A	0	NCT00375531	Withdrawn	Neutral	protocol revisions were deemed unable to be completed by 8/2007
Inadequate design			|Inadequate design|||	1	NCT00396/NCT00396474.xml-39-	Phase 4	4	NCT00396474	Withdrawn	Neutral	Study design no longer relevant and no patients were recruited.
Insufficient Data			|Insufficient Data|||	1	NCT00456/NCT00456313.xml-40-	Phase 4	4	NCT00456313	Terminated	Neutral	lack of data
Insufficient Data			|Insufficient Data|||	1	NCT00487/NCT00487981.xml-51-	Phase 4	4	NCT00487981	Terminated	Neutral	Insufficient Data Collected
Insufficient Data			|Insufficient Data|||	1	NCT00695/NCT00695773.xml-43-	N/A	0	NCT00695773	Terminated	Neutral	Insufficient findings for data analysis
Insufficient Data			|Insufficient Data|||	1	NCT00370/NCT00370695.xml-48-	Phase 4	4	NCT00370695	Terminated	Neutral	Insufficient Data Collected
Insufficient Data			|Insufficient Data|||	1	NCT00144/NCT00144833.xml-34-	Phase 3	3	NCT00144833	Terminated	Neutral	Incomplete data
Insufficient Data			|Insufficient Data|||	1	NCT00676/NCT00676455.xml-49-	N/A	0	NCT00676455	Terminated	Neutral	Insufficient findings for data analysis
Insufficient Data			|Insufficient Data|||	1	NCT00387/NCT00387244.xml-59-	Phase 4	4	NCT00387244	Terminated	Neutral	Insufficient Data Collected
Insufficient Data			|Insufficient Data|||	1	NCT00592/NCT00592423.xml-67-	N/A	0	NCT00592423	Terminated	Neutral	Preliminary data was inconclusive to warrant keeping the study open.
Insufficient Data			|Insufficient Data|||	1	NCT00585/NCT00585923.xml-32-	N/A	0	NCT00585923	Terminated	Neutral	Due to lack of follow-up information
Insufficient Data			|Insufficient Data|||	1	NCT00705/NCT00705237.xml-44-	Phase 4	4	NCT00705237	Terminated	Neutral	Insufficient findings for data analysis
Insufficient Data			|Insufficient Data|||	1	NCT00386/NCT00386724.xml-53-	Phase 4	4	NCT00386724	Terminated	Neutral	Insufficient Data Collected
Insufficient Data			|Insufficient Data|||	1	NCT00503/NCT00503009.xml-35-	Phase 4	4	NCT00503009	Terminated	Neutral	lack of data
Insufficient Data			|Insufficient Data|||	1	NCT00366/NCT00366613.xml-112-	Phase 4	4	NCT00366613	Withdrawn	Neutral	We wish to wait until there is more data available using this substance.
Insufficient Efficacy	Insufficient Enrollment		|Insufficient Efficacy|Insufficient Enrollment||	2	NCT00427/NCT00427583.xml-31-	Phase 2/Phase 3	2	NCT00427583	Terminated	Negative	stopped due to slow recruitment and no effect
Insufficient Efficacy	Insufficient Enrollment		|Insufficient Efficacy|Insufficient Enrollment||	2	"NCT00839/NCT00839644.xml-59-	N/A	0	NCT00839644	Terminated	Negative	High dropout, problems recruiting, and smaller than expected decline in FEV1."
Insufficient Efficacy	Insufficient Enrollment		|Insufficient Efficacy|Insufficient Enrollment||	2	"NCT00251/NCT00251589.xml-36-	Phase 1/Phase 2	1	NCT00251589	Terminated	Negative	This trial is being closed based on lack of substantive efficacy, slow accrual and overall tolerance in patients treated to date."
Insufficient Efficacy	Insufficient Enrollment		|Insufficient Efficacy|Insufficient Enrollment||	2	NCT00456/NCT00456339.xml-42-	Phase 4	4	NCT00456339	Terminated	Negative	Problems recruiting; patient relapse following treatment
Insufficient Efficacy	Insufficient Enrollment		|Insufficient Efficacy|Insufficient Enrollment||	2	"NCT00595/NCT00595985.xml-42-	Phase 2	2	NCT00595985	Terminated	Negative	low response rate, no evidence of PFS or OS improved."
Insufficient Efficacy	Insufficient Enrollment		|Insufficient Efficacy|Insufficient Enrollment||	2	NCT00108/NCT00108108.xml-36-	Phase 1	1	NCT00108108	Terminated	Negative	The study was discontinued after the completion of dose escalation because of slow enrollment and minimal preliminary biological and clinical efficacy.
Insufficient Efficacy	Insufficient Enrollment		|Insufficient Efficacy|Insufficient Enrollment||	2	NCT00799/NCT00799539.xml-115-	Phase 3	3	NCT00799539	Terminated	Negative	Slower than anticipated recruitment and stopping criteria defined in protocol resulted in early termination of study.
Insufficient Efficacy	Regulatory		|Insufficient Efficacy|Regulatory||	2	"NCT00353/NCT00353743.xml-82-	N/A	0	NCT00353743	Terminated	Negative	Rate of cure was higher than expected, IRB suspended for no additional benefit"
Insufficient Efficacy	Safety		|Insufficient Efficacy|Safety||	2	NCT00120/NCT00120965.xml-64-	Phase 3	3	NCT00120965	Terminated	Negative	DSMB recommended termination due to lower survival to discharge in primary population and worse discharge CPC scores in the treatment arm than control arm.
Insufficient Efficacy	Safety		|Insufficient Efficacy|Safety||	2	NCT00211/NCT00211120.xml-62-	Phase 4	4	NCT00211120	Terminated	Negative	Stopped by the DSMB due to a trend toward more adverse events in the higher hemoglobin (Hb) arm and &lt;5% chance that the study would show benefit for higher Hb.
Insufficient Efficacy	Safety		|Insufficient Efficacy|Safety||	2	NCT00207/NCT00207740.xml-52-	Phase 2	2	NCT00207740	Terminated	Negative	Study drug administration discontinued based on benefit-risk profile.
Insufficient Efficacy	Safety		|Insufficient Efficacy|Safety||	2	"NCT00073/NCT00073372.xml-52-	Phase 3	3	NCT00073372	Terminated	Negative	Based on the data and observed benefit-risk profile, the trial's independent oversight committee recommended that enrollment not resume."
Insufficient Efficacy	Safety		|Insufficient Efficacy|Safety||	2	NCT00448/NCT00448526.xml-37-	N/A	0	NCT00448526	Terminated	Negative	Terminated: recruiting or enrolling participants has halted and will not resume because low protein diet is not feasible nor efficious.
Insufficient Efficacy	Safety		|Insufficient Efficacy|Safety||	2	NCT00803/NCT00803868.xml-38-	Phase 2/Phase 3	2	NCT00803868	Terminated	Negative	The DSMB recommended that the study be stopped as a result of concerns regarding safety and intolerability and insufficient evidence of efficacy.
Insufficient Efficacy	Safety		|Insufficient Efficacy|Safety||	2	NCT00957/NCT00957489.xml-59-	N/A	0	NCT00957489	Terminated	Negative	Study stopped due to increased harm and slow progress in the intervention group.
Insufficient Efficacy	Safety		|Insufficient Efficacy|Safety||	2	"NCT00317/NCT00317434.xml-37-	Phase 1	1	NCT00317434	Terminated	Negative	Due to unacceptable non-dose limiting toxicities, excessive treatment delays and limited clinical responses."
Insufficient Efficacy	Safety		|Insufficient Efficacy|Safety||	2	NCT00543/NCT00543114.xml-85-	Phase 1	1	NCT00543114	Terminated	Negative	lack of efficacy and tolerability
Insufficient Efficacy			|Insufficient Efficacy|||	1	NCT00552/NCT00552578.xml-75-	Phase 4	4	NCT00552578	Terminated	Negative	&quot;Tapering doses&quot; protocol arm was not effective for treatment retention outcome.
Insufficient Efficacy			|Insufficient Efficacy|||	1	NCT00818/NCT00818389.xml-93-	Phase 2/Phase 3	2	NCT00818389	Terminated	Negative	NINDS DSMB recommended trial be terminated for futility after reviewing an interim analysis of 84 subjects.
Insufficient Efficacy			|Insufficient Efficacy|||	1	NCT00394/NCT00394147.xml-50-	Phase 2	2	NCT00394147	Terminated	Negative	stopped for lack of efficacy
Insufficient Efficacy			|Insufficient Efficacy|||	1	NCT00457/NCT00457951.xml-76-	Phase 2	2	NCT00457951	Terminated	Negative	Study has been terminated. Interim analysis results showed evidence of safety without efficacy of ODSH in patients with acute exacerbation of COPD.
Insufficient Efficacy			|Insufficient Efficacy|||	1	NCT00427/NCT00427986.xml-65-	N/A	0	NCT00427986	Terminated	Negative	No sufficient increase in plasma osmolarity by galactose (one patient included)
Insufficient Efficacy			|Insufficient Efficacy|||	1	NCT00353/NCT00353184.xml-55-	N/A	0	NCT00353184	Terminated	Negative	Results of the interim analysis suggested no significant diff between study groups.
Insufficient Efficacy			|Insufficient Efficacy|||	1	NCT00499/NCT00499902.xml-44-	Phase 2	2	NCT00499902	Terminated	Negative	CO Phase 2 data did not show sufficient improvement in cath opening at higher dose/concentration evaluated. Nuvelo ended further clinical dev of alfimeprase.
Insufficient Efficacy			|Insufficient Efficacy|||	1	NCT00497/NCT00497731.xml-33-	Phase 1	1	NCT00497731	Terminated	Negative	Efficacy seen in the solid tumour patient population was not sufficient to continue research with AZD1152 monotherapy in solid tumors at that time.
Insufficient Efficacy			|Insufficient Efficacy|||	1	NCT00317/NCT00317369.xml-35-	Phase 2	2	NCT00317369	Terminated	Negative	Efficacy was not cleared at US study
Insufficient Efficacy			|Insufficient Efficacy|||	1	NCT00083/NCT00083759.xml-37-	Phase 2	2	NCT00083759	Terminated	Negative	The biological effect seen with natalizumab was not sufficient to warrant further development in RA.
Insufficient Efficacy			|Insufficient Efficacy|||	1	NCT00486/NCT00486265.xml-34-	Phase 1/Phase 2	1	NCT00486265	Terminated	Negative	AML assessment of response in the Part B patients (9) find treatment failure in all instances.
Insufficient Efficacy			|Insufficient Efficacy|||	1	NCT00418/NCT00418782.xml-34-	Phase 2	2	NCT00418782	Terminated	Negative	Results of interim analysis indicate lack of efficacy when compared to placebo.
Insufficient Efficacy			|Insufficient Efficacy|||	1	NCT00075/NCT00075998.xml-48-	Phase 3	3	NCT00075998	Terminated	Negative	test drug showed lack of benefit at interim analysis
Insufficient Efficacy			|Insufficient Efficacy|||	1	NCT00414/NCT00414869.xml-42-	Phase 2	2	NCT00414869	Terminated	Negative	A preliminary analysis of 11 patients confirmed the safety profile of NCX-1000 but did not demonstrate the efficacy required.
Insufficient Efficacy			|Insufficient Efficacy|||	1	NCT01099/NCT01099995.xml-39-	Phase 3	3	NCT01099995	Terminated	Negative	the study was halted after the first interim analysis as there were significantly more patients who recovered at one month in the control arm
Insufficient Efficacy			|Insufficient Efficacy|||	1	NCT00360/NCT00360412.xml-60-	Phase 3	3	NCT00360412	Terminated	Negative	Study stopped due to lack of efficacy.
Insufficient Efficacy			|Insufficient Efficacy|||	1	NCT00161/NCT00161694.xml-36-	N/A	0	NCT00161694	Terminated	Negative	results did not show intervention was beneficial
Insufficient Efficacy			|Insufficient Efficacy|||	1	NCT00232/NCT00232349.xml-70-	Phase 4	4	NCT00232349	Terminated	Negative	Study terminated due to no apparent benefit.
Insufficient Efficacy			|Insufficient Efficacy|||	1	NCT00872/NCT00872404.xml-65-	Phase 2	2	NCT00872404	Terminated	Negative	lack of efficacy
Insufficient Efficacy			|Insufficient Efficacy|||	1	NCT00099/NCT00099723.xml-40-	Phase 1	1	NCT00099723	Terminated	Negative	The hypothesis that probiotics would reduce hepatic steatosis in humans was not supported
Insufficient Efficacy			|Insufficient Efficacy|||	1	NCT00447/NCT00447226.xml-32-	Phase 2	2	NCT00447226	Terminated	Negative	The study had failed to meet the primary objective of tumor response rate at 12 weeks from first dose.
Insufficient Efficacy			|Insufficient Efficacy|||	1	NCT00475/NCT00475657.xml-33-	Phase 2	2	NCT00475657	Terminated	Negative	Terminated due to lack of efficacy
Insufficient Efficacy			|Insufficient Efficacy|||	1	NCT00229/NCT00229749.xml-85-	Phase 1/Phase 2	1	NCT00229749	Terminated	Negative	Limited viral load reduction in HCV subjects
Insufficient Efficacy			|Insufficient Efficacy|||	1	NCT00443/NCT00443729.xml-32-	Phase 3	3	NCT00443729	Terminated	Negative	Primary efficacy analysis at Week 24 did not demonstrate non-inferiority of raltegravir versus lopinavir (+) ritonavir
Insufficient Efficacy			|Insufficient Efficacy|||	1	NCT00275/NCT00275405.xml-43-	Phase 4	4	NCT00275405	Suspended	Negative	Results inconclusive
Insufficient Efficacy			|Insufficient Efficacy|||	1	NCT00730/NCT00730262.xml-35-	Phase 2	2	NCT00730262	Terminated	Negative	Lack of efficacy
Insufficient Efficacy			|Insufficient Efficacy|||	1	NCT00061/NCT00061646.xml-33-	Phase 2	2	NCT00061646	Terminated	Negative	Enrollment suspended based upon interim analysis; subjects allowed to stay on study until disease progression.
Insufficient Efficacy			|Insufficient Efficacy|||	1	NCT00477/NCT00477802.xml-53-	Phase 4	4	NCT00477802	Terminated	Negative	Intervention did not appear to be effective in most enrolled patients.
Insufficient Efficacy			|Insufficient Efficacy|||	1	NCT00458/NCT00458276.xml-52-	Phase 3	3	NCT00458276	Terminated	Negative	6 month vital status report not collected after 28 day follow up analysis indicated no difference between placebo &amp; tezosentan
Insufficient Efficacy			|Insufficient Efficacy|||	1	"NCT00076/NCT00076726.xml-60-	Phase 2	2	NCT00076726	Terminated	Negative	Interim analysis, infliximab did not reduce number of first relapses in GCA or cumulative glucocorticosteroid dosage"
Insufficient Efficacy			|Insufficient Efficacy|||	1	NCT00433/NCT00433069.xml-35-	Phase 2	2	NCT00433069	Suspended	Negative	The tested combination was ineffective.
Insufficient Efficacy			|Insufficient Efficacy|||	1	NCT00694/NCT00694967.xml-35-	N/A	0	NCT00694967	Terminated	Negative	Interim analysis showed no difference in outcome between treatment groups.
Insufficient Efficacy			|Insufficient Efficacy|||	1	NCT00317/NCT00317356.xml-35-	Phase 2	2	NCT00317356	Terminated	Negative	Efficacy was not cleared at US study
Insufficient Efficacy			|Insufficient Efficacy|||	1	NCT00130/NCT00130312.xml-96-	Phase 4	4	NCT00130312	Terminated	Negative	No difference in protein excretion at 6&amp;12 months. No safety issues.
Insufficient Efficacy			|Insufficient Efficacy|||	1	NCT01119/NCT01119430.xml-47-	Phase 2	2	NCT01119430	Terminated	Negative	interim analysis suggested no differences with whole sample
Insufficient Efficacy			|Insufficient Efficacy|||	1	NCT00194/NCT00194415.xml-58-	N/A	0	NCT00194415	Terminated	Negative	An interim data analysis found no significant difference between testing groups.
Insufficient Efficacy			|Insufficient Efficacy|||	1	NCT00754/NCT00754013.xml-48-	Phase 3	3	NCT00754013	Terminated	Negative	Sufficient evidence of efficacy not met. Discontinuation not based on any safety concerns.
Insufficient Efficacy			|Insufficient Efficacy|||	1	NCT00115/NCT00115687.xml-84-	Phase 2	2	NCT00115687	Terminated	Negative	Efficacy rates did not show large enough differences between treatments
Insufficient Efficacy			|Insufficient Efficacy|||	1	NCT00516/NCT00516841.xml-34-	Phase 2	2	NCT00516841	Terminated	Negative	Decision to terminate recruitment on this study was based on lack of efficacy observed to date
Insufficient Efficacy			|Insufficient Efficacy|||	1	NCT00862/NCT00862836.xml-41-	Phase 1/Phase 2	1	NCT00862836	Terminated	Negative	Lack of efficacy
Insufficient Efficacy			|Insufficient Efficacy|||	1	NCT00563/NCT00563459.xml-62-	Phase 3	3	NCT00563459	Terminated	Negative	Carisbamate partial onset seizures studies lacked consistent efficacy data so trials in this indication were terminated.
Insufficient Efficacy			|Insufficient Efficacy|||	1	NCT00437/NCT00437294.xml-39-	Phase 2	2	NCT00437294	Terminated	Negative	Lack of efficacy
Insufficient Efficacy			|Insufficient Efficacy|||	1	NCT00215/NCT00215657.xml-42-	Phase 2	2	NCT00215657	Terminated	Negative	The doses were not effective in maintaining testosterone suppression
Insufficient Efficacy			|Insufficient Efficacy|||	1	NCT00741/NCT00741715.xml-47-	Phase 3	3	NCT00741715	Terminated	Negative	AVE5530 in hypercholesterolemia was stopped due to insufficient efficacy
Insufficient Efficacy			|Insufficient Efficacy|||	1	NCT00543/NCT00543712.xml-32-	Phase 2	2	NCT00543712	Terminated	Negative	Efficacy not evident in this population.
Insufficient Efficacy			|Insufficient Efficacy|||	1	NCT00566/NCT00566462.xml-30-	Phase 2	2	NCT00566462	Terminated	Negative	Study stopped due to lack of efficacy.
Insufficient Efficacy			|Insufficient Efficacy|||	1	NCT00295/NCT00295880.xml-90-	Phase 1/Phase 2	1	NCT00295880	Terminated	Negative	Time to engraftment would not be improved compared to historical controls.
Insufficient Efficacy			|Insufficient Efficacy|||	1	NCT00704/NCT00704509.xml-56-	Phase 3	3	NCT00704509	Terminated	Negative	Interim analysis showed inadequate efficacy of bifeprunox
Insufficient Efficacy			|Insufficient Efficacy|||	1	NCT00464/NCT00464061.xml-36-	Phase 3	3	NCT00464061	Terminated	Negative	Sponsor's decision due to absence of demonstration of efficacy of volinanserin in primary insomnia with predominant sleep maintenance problems
Insufficient Efficacy			|Insufficient Efficacy|||	1	NCT00360/NCT00360308.xml-61-	Phase 3	3	NCT00360308	Terminated	Negative	Study stopped due to lack of efficacy.
Insufficient Efficacy			|Insufficient Efficacy|||	1	NCT00443/NCT00443703.xml-32-	Phase 3	3	NCT00443703	Terminated	Negative	primary efficacy analysis at Week 24 did not demonstrate non-inferiority of raltegravir versus lopinavir (+) ritonavir
Insufficient Efficacy			|Insufficient Efficacy|||	1	NCT00451/NCT00451867.xml-64-	Phase 3	3	NCT00451867	Terminated	Negative	The major and primary reason for the study termination is the observed reduced efficacy of CellCept compared to placebo.
Insufficient Efficacy			|Insufficient Efficacy|||	1	"NCT00573/NCT00573729.xml-78-	Phase 1	1	NCT00573729	Suspended	Negative	we have seen little, if any, improved benefit of using 577 as opposed to 595 nm."
Insufficient Efficacy			|Insufficient Efficacy|||	1	NCT00367/NCT00367497.xml-37-	Phase 2	2	NCT00367497	Terminated	Negative	The stopping rule was applied because of low response rates.
Insufficient Efficacy			|Insufficient Efficacy|||	1	NCT00333/NCT00333216.xml-33-	Phase 3	3	NCT00333216	Terminated	Negative	Lack of efficacy
Insufficient Efficacy			|Insufficient Efficacy|||	1	NCT00157/NCT00157794.xml-42-	Phase 4	4	NCT00157794	Terminated	Negative	Protocol pre-specified interim analysis showed that difference between groups was too small to reach significance.
Insufficient Efficacy			|Insufficient Efficacy|||	1	NCT00428/NCT00428168.xml-52-	Phase 2	2	NCT00428168	Terminated	Negative	Interim Analysis result indicated the study will not show a significant benefit of the study medication on the primary endpoint.
Insufficient Efficacy			|Insufficient Efficacy|||	1	NCT00326/NCT00326911.xml-33-	Phase 2	2	NCT00326911	Terminated	Negative	The planned enrollment was 130 patients and the study was halted prematurely due to lack of efficacy in both arms. Enrolled patients continued treatment.
Insufficient Efficacy			|Insufficient Efficacy|||	1	NCT00427/NCT00427011.xml-35-	Phase 2	2	NCT00427011	Terminated	Negative	Study stopped due to lack of efficacy.
Insufficient Efficacy			|Insufficient Efficacy|||	1	NCT00317/NCT00317629.xml-590-	Phase 3	3	NCT00317629	Terminated	Negative	An interim analysis showed that nitric oxide patches are not enough effective
Insufficient Efficacy			|Insufficient Efficacy|||	1	"NCT00958/NCT00958139.xml-54-	Phase 3	3	NCT00958139	Terminated	Negative	After year 1, there was insufficient statistical power to detect a difference in the primary outcome measure during planned study period."
Insufficient Efficacy			|Insufficient Efficacy|||	1	NCT00658/NCT00658645.xml-55-	Phase 3	3	NCT00658645	Terminated	Negative	Interim analysis showed inadequate efficacy of bifeprunox
Insufficient Efficacy			|Insufficient Efficacy|||	1	NCT00305/NCT00305383.xml-49-	Phase 2	2	NCT00305383	Terminated	Negative	Dose levels were determined to be subtherapeutic
Insufficient Efficacy			|Insufficient Efficacy|||	1	NCT00496/NCT00496431.xml-82-	Phase 1/Phase 2	1	NCT00496431	Terminated	Negative	ITF2357 (Givinostat) was well tollerated but had limited activity against refractory/relapsed HL
Insufficient Efficacy			|Insufficient Efficacy|||	1	NCT00754/NCT00754052.xml-43-	Phase 3	3	NCT00754052	Terminated	Negative	Sufficient evidence of efficacy not met. Discontinuation not based on any safety concerns.
Insufficient Efficacy			|Insufficient Efficacy|||	1	"NCT00486/NCT00486408.xml-52-	Phase 1	1	NCT00486408	Suspended	Negative	Based on an interim data review, the DSMB concluded that the vaccine cannot be shown in this trial to prevent HIV infection or affect the course of the disease."
Insufficient Efficacy			|Insufficient Efficacy|||	1	NCT00729/NCT00729027.xml-47-	Phase 3	3	NCT00729027	Terminated	Negative	AVE5530 in hypercholesterolemia was stopped due to insufficient efficacy
Insufficient Efficacy			|Insufficient Efficacy|||	1	NCT00597/NCT00597649.xml-37-	Phase 2	2	NCT00597649	Terminated	Negative	The 001 trial did not show benefit versus placebo
Insufficient Efficacy			|Insufficient Efficacy|||	1	NCT00385/NCT00385138.xml-47-	Phase 3	3	NCT00385138	Terminated	Negative	Insufficient evidence of the clinical effectiveness of cangrelor
Insufficient Efficacy			|Insufficient Efficacy|||	1	NCT00343/NCT00343096.xml-53-	N/A	0	NCT00343096	Terminated	Negative	The buccal arm of the study was 30% less effecrtive in stopping seizures within 10 minutes compared with the IV dose. This met a stoppimg rule for the study
Insufficient Efficacy			|Insufficient Efficacy|||	1	NCT00922/NCT00922467.xml-32-	Phase 3	3	NCT00922467	Suspended	Negative	lack of effectiveness
Insufficient Efficacy			|Insufficient Efficacy|||	1	"NCT00458/NCT00458159.xml-32-	Phase 1	1	NCT00458159	Terminated	Negative	The compound has a benign safety profile with short-term use, clinically sig efficacy responses have not been demonstrated, or if so, have not been sustained."
Insufficient Efficacy			|Insufficient Efficacy|||	1	NCT00357/NCT00357591.xml-42-	N/A	0	NCT00357591	Terminated	Negative	Projected neutral significance for primary composite efficacy endpoint.
Insufficient Efficacy			|Insufficient Efficacy|||	1	NCT00106/NCT00106353.xml-39-	Phase 1/Phase 2	1	NCT00106353	Terminated	Negative	lack of efficacy
Insufficient Efficacy			|Insufficient Efficacy|||	1	NCT00200/NCT00200044.xml-38-	N/A	0	NCT00200044	Terminated	Negative	Lack of efficacy
Insufficient Efficacy			|Insufficient Efficacy|||	1	NCT00436/NCT00436722.xml-153-	Phase 2	2	NCT00436722	Terminated	Negative	Experimental arm (induction + low dose tacrolimus) not effective.
Insufficient Efficacy			|Insufficient Efficacy|||	1	NCT00082/NCT00082212.xml-44-	Phase 2	2	NCT00082212	Terminated	Negative	Due to lack of sufficient efficacy.
Insufficient Efficacy			|Insufficient Efficacy|||	1	NCT00442/NCT00442104.xml-44-	Phase 2	2	NCT00442104	Terminated	Negative	ganaxolone did not significantly reduce spasms after an 8-day placebo control period
Insufficient Efficacy			|Insufficient Efficacy|||	1	NCT00675/NCT00675025.xml-46-	Phase 2	2	NCT00675025	Terminated	Negative	Sufficient evidence of efficacy not met. Discontinuation not based on any safety concerns.
Insufficient Efficacy			|Insufficient Efficacy|||	1	NCT00462/NCT00462202.xml-68-	Phase 3	3	NCT00462202	Terminated	Negative	Interim analysis showed no drug efficacy.
Insufficient Efficacy			|Insufficient Efficacy|||	1	NCT00046/NCT00046813.xml-49-	Phase 4	4	NCT00046813	Terminated	Negative	Interim data analysis showed no effect between treatment groups
Insufficient Efficacy			|Insufficient Efficacy|||	1	NCT00423/NCT00423189.xml-43-	Phase 4	4	NCT00423189	Terminated	Negative	Lack of efficacy
Insufficient Efficacy			|Insufficient Efficacy|||	1	NCT00788/NCT00788515.xml-41-	Phase 3	3	NCT00788515	Terminated	Negative	Sponsor's decision due to absence of demonstration of efficacy of volinanserin in primary insomnia with predominant sleep maintenance problems
Insufficient Efficacy			|Insufficient Efficacy|||	1	NCT00530/NCT00530166.xml-49-	Phase 2	2	NCT00530166	Terminated	Negative	Lack of efficacy following an interim analysis
Insufficient Efficacy			|Insufficient Efficacy|||	1	NCT01023/NCT01023412.xml-40-	Phase 3	3	NCT01023412	Terminated	Negative	interim review of the data indicated that the hypothesis put forth on the efficacy of a 3 day regimen was not met.
Insufficient Efficacy			|Insufficient Efficacy|||	1	NCT00505/NCT00505622.xml-42-	Phase 3	3	NCT00505622	Terminated	Negative	Study stopped due to lack of efficacy.
Insufficient Efficacy			|Insufficient Efficacy|||	1	NCT00675/NCT00675727.xml-64-	Phase 1/Phase 2	1	NCT00675727	Terminated	Negative	DSMB reviewed data of 1st 10 subjects; determined no safety concerns. Efficacy as a single agent in this patient population was unlikely. Voluntary Termination
Insufficient Efficacy			|Insufficient Efficacy|||	1	NCT00756/NCT00756041.xml-67-	Phase 2	2	NCT00756041	Terminated	Negative	Lack of Efficacy.
Insufficient Efficacy			|Insufficient Efficacy|||	1	NCT00117/NCT00117884.xml-49-	Phase 2	2	NCT00117884	Terminated	Negative	Lack of efficacy
Insufficient Efficacy			|Insufficient Efficacy|||	1	NCT00814/NCT00814463.xml-79-	Phase 2	2	NCT00814463	Terminated	Negative	Withdrawn as early analysis indicated stereotactic radiosurgery not as beneficial post-op as pre-op
Insufficient Efficacy			|Insufficient Efficacy|||	1	NCT00346/NCT00346645.xml-58-	Phase 2	2	NCT00346645	Terminated	Negative	stopped after planned interim analysis for lack of efficacy
Insufficient Efficacy			|Insufficient Efficacy|||	1	NCT00216/NCT00216164.xml-97-	Phase 2	2	NCT00216164	Terminated	Negative	Study terminated due to lack of response at the first efficacy analysis
Insufficient Efficacy			|Insufficient Efficacy|||	1	NCT00543/NCT00543959.xml-32-	Phase 2	2	NCT00543959	Terminated	Negative	This study is being discontinued based on data suggesting that none of the doses tested demonstrated both glycemic &amp; body fluid benefits vs. the comparitor
Insufficient Efficacy			|Insufficient Efficacy|||	1	NCT00369/NCT00369395.xml-38-	Phase 2	2	NCT00369395	Terminated	Negative	Insuficient clinical activity.
Insufficient Efficacy			|Insufficient Efficacy|||	1	NCT00358/NCT00358566.xml-60-	Phase 3	3	NCT00358566	Terminated	Negative	Preliminary data showed no survival benefit in the GV1001 group compared to the gemcitabine group.
Insufficient Efficacy			|Insufficient Efficacy|||	1	NCT00888/NCT00888810.xml-39-	Phase 2	2	NCT00888810	Terminated	Negative	lack of efficacy (intermediate analysis)
Insufficient Efficacy			|Insufficient Efficacy|||	1	NCT00740/NCT00740181.xml-46-	Phase 2	2	NCT00740181	Terminated	Negative	Lack of efficacy
Insufficient Efficacy			|Insufficient Efficacy|||	1	"NCT00695/NCT00695487.xml-35-	N/A	0	NCT00695487	Terminated	Negative	In the intermediate analysis, no effect could be shown, not even a tendency."
Insufficient Efficacy			|Insufficient Efficacy|||	1	NCT00155/NCT00155610.xml-51-	Phase 1/Phase 2	1	NCT00155610	Terminated	Negative	No clinical significant
Insufficient Efficacy			|Insufficient Efficacy|||	1	NCT00204/NCT00204763.xml-57-	Phase 4	4	NCT00204763	Terminated	Negative	We determined that the results would not be worth reporting.
Insufficient Efficacy			|Insufficient Efficacy|||	1	NCT00304/NCT00304252.xml-32-	Phase 2	2	NCT00304252	Terminated	Negative	Lack of Efficacy
Insufficient Efficacy			|Insufficient Efficacy|||	1	NCT00439/NCT00439634.xml-40-	Phase 2	2	NCT00439634	Terminated	Negative	Following a pre-specified interim analysis and Data Monitoring Committee recommendation due to insufficient level of efficacy
Insufficient Efficacy			|Insufficient Efficacy|||	1	NCT00873/NCT00873743.xml-132-	N/A	0	NCT00873743	Suspended	Negative	Study was stopped because of ineffectiveness of one investigated Drug
Insufficient Efficacy			|Insufficient Efficacy|||	1	NCT00203/NCT00203047.xml-32-	Phase 4	4	NCT00203047	Terminated	Negative	lack of efficacy of the prednisone/placebo
Insufficient Efficacy			|Insufficient Efficacy|||	1	NCT00544/NCT00544453.xml-72-	Phase 1	1	NCT00544453	Terminated	Negative	Preliminary data showed [123I] MNI-308 not a useful tool in detection of AD.
Insufficient Efficacy			|Insufficient Efficacy|||	1	NCT00543/NCT00543972.xml-36-	Phase 1	1	NCT00543972	Terminated	Negative	due to absence of evidence of clinical activity up to toxic doses
Insufficient Efficacy			|Insufficient Efficacy|||	1	NCT00831/NCT00831649.xml-35-	Phase 2	2	NCT00831649	Terminated	Negative	The biological effect seen with natalizumab was not sufficient to warrant further development in RA.
Insufficient Efficacy			|Insufficient Efficacy|||	1	NCT00594/NCT00594308.xml-38-	Phase 2/Phase 3	2	NCT00594308	Terminated	Negative	Treatment ineffective
Insufficient Efficacy			|Insufficient Efficacy|||	1	NCT00588/NCT00588250.xml-39-	N/A	0	NCT00588250	Suspended	Negative	Implantation rate significantly lower in treatment group than Controls.
Insufficient Efficacy			|Insufficient Efficacy|||	1	NCT00149/NCT00149305.xml-106-	N/A	0	NCT00149305	Terminated	Negative	Non significative preliminary data
Insufficient Efficacy			|Insufficient Efficacy|||	1	NCT00361/NCT00361114.xml-187-	Phase 3	3	NCT00361114	Terminated	Negative	SP arms were stopped due to high levels of treatment failure.CD not available.
Insufficient Efficacy			|Insufficient Efficacy|||	1	NCT00739/NCT00739206.xml-45-	Phase 2	2	NCT00739206	Terminated	Negative	In accordance with protocol's predefined criteria and Data Monitoring Committee recommendation due to insufficient level of efficacy
Insufficient Efficacy			|Insufficient Efficacy|||	1	NCT00231/NCT00231166.xml-32-	Phase 1	1	NCT00231166	Terminated	Negative	The study was discontinued after the completion of dose escalation due to minimal preliminary biological and clinical activity
Insufficient Efficacy			|Insufficient Efficacy|||	1	NCT00165/NCT00165880.xml-37-	Phase 2	2	NCT00165880	Terminated	Negative	This study was stopped prematurely due to lack of efficacy.
Insufficient Efficacy			|Insufficient Efficacy|||	1	NCT00766/NCT00766688.xml-47-	Phase 3	3	NCT00766688	Terminated	Negative	AVE5530 in hypercholesterolemia was stopped due to insufficient efficacy
Insufficient Efficacy			|Insufficient Efficacy|||	1	NCT00244/NCT00244504.xml-35-	Phase 3	3	NCT00244504	Terminated	Negative	Study was stopped after pre-definied interim analysis because of no effects
Insufficient Efficacy			|Insufficient Efficacy|||	1	NCT00263/NCT00263874.xml-32-	Phase 2	2	NCT00263874	Terminated	Negative	The decision to terminate was completely related to efficacy and there were no safety concerns.
Insufficient Efficacy			|Insufficient Efficacy|||	1	NCT00694/NCT00694200.xml-45-	Phase 2	2	NCT00694200	Withdrawn	Negative	Not reached the statistical hypothesis at the interim analysis
Insufficient Efficacy			|Insufficient Efficacy|||	1	NCT00305/NCT00305162.xml-45-	Phase 3	3	NCT00305162	Terminated	Negative	Insufficient evidence of the clinical effectiveness of cangrelor
Insufficient Efficacy			|Insufficient Efficacy|||	1	NCT00083/NCT00083447.xml-68-	Phase 3	3	NCT00083447	Withdrawn	Negative	This study has been withdrawn because the drug would not meet trial criteria for efficacy
Insufficient Efficacy			|Insufficient Efficacy|||	1	NCT00779/NCT00779480.xml-42-	Phase 1/Phase 2	1	NCT00779480	Terminated	Negative	Failure to demonstrate a tolerable dose that had potential for efficacy.
Insufficient Efficacy			|Insufficient Efficacy|||	1	NCT00449/NCT00449150.xml-42-	Phase 3	3	NCT00449150	Terminated	Negative	This pivotal trial and one conducted in Europe did not meet the primary efficacy endpoint for the double blind phase.
Insufficient Efficacy			|Insufficient Efficacy|||	1	NCT01061/NCT01061996.xml-43-	Phase 2	2	NCT01061996	Terminated	Negative	lack of efficacy
Insufficient Efficacy			|Insufficient Efficacy|||	1	NCT00804/NCT00804973.xml-33-	Phase 2	2	NCT00804973	Terminated	Negative	Due to efficacy results of interim analysis
Insufficient Efficacy			|Insufficient Efficacy|||	1	NCT00507/NCT00507637.xml-35-	Phase 2	2	NCT00507637	Terminated	Negative	primary efficacy endpoint not attainable.
Insufficient Efficacy			|Insufficient Efficacy|||	1	NCT00496/NCT00496743.xml-42-	N/A	0	NCT00496743	Terminated	Negative	The study was discontinued after the first 10 patients because of discouraging results.
Insufficient Efficacy			|Insufficient Efficacy|||	1	NCT00610/NCT00610818.xml-50-	N/A	0	NCT00610818	Terminated	Negative	We did not see any effect of Palifermin on benign or malignant tumor growth
Insufficient Efficacy			|Insufficient Efficacy|||	1	"NCT00413/NCT00413725.xml-76-	Phase 2	2	NCT00413725	Suspended	Negative	Based on an interim data review, the DSMB concluded that the vaccine cannot be shown in this trial to prevent HIV infection or affect the course of the disease."
Insufficient Efficacy			|Insufficient Efficacy|||	1	NCT00312/NCT00312286.xml-49-	Phase 2	2	NCT00312286	Terminated	Negative	Lack of efficacy
Insufficient Efficacy			|Insufficient Efficacy|||	1	NCT00718/NCT00718965.xml-42-	Phase 3	3	NCT00718965	Terminated	Negative	AVE5530 in hypercholesterolemia was stopped due to insufficient efficacy
Insufficient Enrollment	Business decision		|Insufficient Enrollment|Business decision||	2	NCT00646/NCT00646165.xml-40-	Phase 1	1	NCT00646165	Terminated	Suspicious	Poor recruitment and change in development strategy
Insufficient Enrollment	Business decision		|Insufficient Enrollment|Business decision||	2	NCT00989/NCT00989092.xml-35-	Phase 2	2	NCT00989092	Terminated	Suspicious	slow enrollment and change in product development strategy
Insufficient Enrollment	Funding		|Insufficient Enrollment|Funding||	2	NCT00031/NCT00031798.xml-75-	Phase 3	3	NCT00031798	Terminated	Suspicious	low accrual; loss of funding
Insufficient Enrollment	Funding		|Insufficient Enrollment|Funding||	2	"NCT00448/NCT00448240.xml-61-	Phase 2/Phase 3	2	NCT00448240	Terminated	Suspicious	Low Accrual, Funding"
Insufficient Enrollment	Funding		|Insufficient Enrollment|Funding||	2	NCT00470/NCT00470353.xml-87-	N/A	0	NCT00470353	Terminated	Suspicious	Withdrawn due to poor accrual/lack of funding
Insufficient Enrollment	Funding		|Insufficient Enrollment|Funding||	2	NCT00439/NCT00439296.xml-68-	Phase 1/Phase 2	1	NCT00439296	Terminated	Suspicious	The study was stopped due to poor accrual and lack of funding.
Insufficient Enrollment	Inadequate design		|Insufficient Enrollment|Inadequate design||	2	NCT00408/NCT00408967.xml-32-	Phase 2	2	NCT00408967	Terminated	Neutral	Poor recruitment; study design not appropriate any longer.
Insufficient Enrollment	Insufficient Efficacy		|Insufficient Enrollment|Insufficient Efficacy||	2	NCT00337/NCT00337259.xml-51-	Phase 2	2	NCT00337259	Terminated	Negative	poor accrual and response less than expected on interim analysis
Insufficient Enrollment	Key staff left	Technical or logistical difficulties	|Insufficient Enrollment|Key staff left|Technical or logistical difficulties|	3	NCT00575/NCT00575848.xml-148-	Phase 1	1	NCT00575848	Terminated	Neutral	Slow enrollment and due to personnel change there was no viable way to quantify glycine levels through imaging
Insufficient Enrollment	Key staff left		|Insufficient Enrollment|Key staff left||	2	NCT00208/NCT00208416.xml-36-	Phase 4	4	NCT00208416	Terminated	Neutral	Combination of departure of Investigator from one site and slow recruitment rate
Insufficient Enrollment	Key staff left		|Insufficient Enrollment|Key staff left||	2	NCT00692/NCT00692783.xml-49-	N/A	0	NCT00692783	Terminated	Neutral	Dr. Vindas completed his fellowship + low enrollment
Insufficient Enrollment	Key staff left		|Insufficient Enrollment|Key staff left||	2	NCT00427/NCT00427102.xml-243-	Phase 1	1	NCT00427102	Terminated	Neutral	No subjects enrolled and PI went to another facility
Insufficient Enrollment	Key staff left		|Insufficient Enrollment|Key staff left||	2	NCT00364/NCT00364494.xml-37-	N/A	0	NCT00364494	Terminated	Neutral	difficult enrollment after the primary investigator left the centre
Insufficient Enrollment	Key staff left		|Insufficient Enrollment|Key staff left||	2	NCT00134/NCT00134849.xml-40-	N/A	0	NCT00134849	Terminated	Neutral	Inadequate number of records screened; primary investigator left institution.
Insufficient Enrollment	Key staff left		|Insufficient Enrollment|Key staff left||	2	NCT00523/NCT00523094.xml-53-	N/A	0	NCT00523094	Suspended	Neutral	Enrollment was too slow and principal investigator moved to another country
Insufficient Enrollment	Lost interest		|Insufficient Enrollment|Lost interest||	2	NCT00292/NCT00292747.xml-32-	Phase 4	4	NCT00292747	Terminated	Suspicious	early termination due to loss of interest and low enrollment of patient
Insufficient Enrollment	Lost interest		|Insufficient Enrollment|Lost interest||	2	NCT00577/NCT00577980.xml-95-	Phase 2	2	NCT00577980	Terminated	Suspicious	Zero accrual and failure to generate multicenter interest.
Insufficient Enrollment	Met endpoint		|Insufficient Enrollment|Met endpoint||	2	NCT00882/NCT00882414.xml-100-	Phase 2	2	NCT00882414	Terminated	Neutral	Main objective of study was met. Further recruitment was difficult.
Insufficient Enrollment	Non-Compliance		|Insufficient Enrollment|Non-Compliance||	2	NCT00506/NCT00506363.xml-39-	N/A	0	NCT00506363	Terminated	Neutral	The trial was terminated on May 2008 after inclusion of 10 patients due to low recruitment and patient compliance.
Insufficient Enrollment	Regulatory		|Insufficient Enrollment|Regulatory||	2	NCT00552/NCT00552604.xml-59-	Phase 3	3	NCT00552604	Terminated	Neutral	due to recruitment problems / based on recommendation of Independent Review Board
Insufficient Enrollment	Resources		|Insufficient Enrollment|Resources||	2	NCT00221/NCT00221637.xml-64-	Phase 2/Phase 3	2	NCT00221637	Terminated	Neutral	slow recruitment and treatments beyond expiry date
Insufficient Enrollment	Resources		|Insufficient Enrollment|Resources||	2	NCT00272/NCT00272870.xml-64-	Phase 1	1	NCT00272870	Suspended	Neutral	Slow accrual; drug availability
Insufficient Enrollment	Resources		|Insufficient Enrollment|Resources||	2	NCT00496/NCT00496964.xml-64-	Phase 3	3	NCT00496964	Terminated	Neutral	Insufficient recruitment in a reasonable time + expiration of study medication
Insufficient Enrollment	Resources		|Insufficient Enrollment|Resources||	2	NCT00798/NCT00798616.xml-34-	N/A	0	NCT00798616	Terminated	Neutral	We were unable to enroll a sufficient number of patients due to manpower.
Insufficient Enrollment	Resources		|Insufficient Enrollment|Resources||	2	NCT00553/NCT00553709.xml-34-	Phase 2	2	NCT00553709	Terminated	Neutral	Unexpected difficult recruitment. Study drug expired
Insufficient Enrollment	Resources		|Insufficient Enrollment|Resources||	2	NCT00487/NCT00487578.xml-68-	Phase 4	4	NCT00487578	Terminated	Neutral	Terminated October 2009 (in 4th year) due to low enrollment and anticipated drug expiration November 2009.
Insufficient Enrollment	Resources		|Insufficient Enrollment|Resources||	2	NCT00346/NCT00346749.xml-38-	Phase 4	4	NCT00346749	Terminated	Neutral	The study was terminated due to difficulties with finding sites and subjects willing to participate.
Insufficient Enrollment	Resources		|Insufficient Enrollment|Resources||	2	NCT00562/NCT00562692.xml-65-	Phase 3	3	NCT00562692	Terminated	Neutral	Recruitment very difficult. Study drug expired so we have stopped the study.
Insufficient Enrollment	Safety		|Insufficient Enrollment|Safety||	2	NCT00034/NCT00034788.xml-62-	Phase 3	3	NCT00034788	Terminated	Safety	Slow recruitment; Study did not address safety concern raised by European Medicines Agency
Insufficient Enrollment	Safety		|Insufficient Enrollment|Safety||	2	NCT00461/NCT00461058.xml-42-	Phase 2	2	NCT00461058	Terminated	Safety	Exploratory study proactively terminated by Roche after slow enrollment due to concerns regarding the CV safety profile of TZDs in patients with symptomatic CHF
Insufficient Enrollment	Safety		|Insufficient Enrollment|Safety||	2	"NCT00704/NCT00704119.xml-73-	Phase 1	1	NCT00704119	Terminated	Safety	Following an SAE, study was put on hold. After performing preclinical follow-up studies, volunteers were no longer available for continuation."
Insufficient Enrollment	Safety		|Insufficient Enrollment|Safety||	2	NCT00216/NCT00216047.xml-95-	Phase 1/Phase 2	1	NCT00216047	Terminated	Safety	Low patient enrollment; toxicities
Insufficient Enrollment	See elsewhere		|Insufficient Enrollment|See elsewhere||	2	NCT00308/NCT00308087.xml-47-	Phase 2	2	NCT00308087	Terminated	Neutral	Terminated by sponsor due to low enrollment; see details below
Insufficient Enrollment	Sponsor Decision		|Insufficient Enrollment|Sponsor Decision ||	2	NCT00665/NCT00665444.xml-43-	N/A	0	NCT00665444	Terminated	Suspicious	The study was terminated by the sponser due to low study enrollment.
Insufficient Enrollment	Sponsor Decision		|Insufficient Enrollment|Sponsor Decision ||	2	"NCT00388/NCT00388388.xml-117-	Phase 2	2	NCT00388388	Terminated	Suspicious	Few subjects recruited, sponsor withdrew support."
Insufficient Enrollment	Sponsor Decision		|Insufficient Enrollment|Sponsor Decision ||	2	NCT01103/NCT01103388.xml-90-	Phase 3	3	NCT01103388	Terminated	Suspicious	The study was closed early due to slow patient accrual and sponsor's withdrawal of support.
Insufficient Enrollment	Study completed		|Insufficient Enrollment|Study completed||	2	NCT00397/NCT00397319.xml-53-	N/A	0	NCT00397319	Terminated	Neutral	Inadequate retention of GHD adults to maintain power to study the effect of GH on fibrinolysis. A comparison between GHD adults and controls was completed.
Insufficient Enrollment	Technical or logistical difficulties		|Insufficient Enrollment|Technical or logistical difficulties||	2	NCT00638/NCT00638404.xml-59-	N/A	0	NCT00638404	Terminated	Neutral	Further evaluation determined it was not feasible to enroll the post-partum tubal ligation group at our facility
Insufficient Enrollment	Technical or logistical difficulties		|Insufficient Enrollment|Technical or logistical difficulties||	2	NCT00808/NCT00808561.xml-105-	N/A	0	NCT00808561	Terminated	Neutral	Slow enrollment due to multiple screen failures
Insufficient Enrollment	Technical or logistical difficulties		|Insufficient Enrollment|Technical or logistical difficulties||	2	"NCT00559/NCT00559286.xml-67-	Phase 4	4	NCT00559286	Terminated	Neutral	logistic reasons, patients could not be recruited"
Insufficient Enrollment	Technical or logistical difficulties		|Insufficient Enrollment|Technical or logistical difficulties||	2	NCT00620/NCT00620919.xml-77-	Phase 1	1	NCT00620919	Terminated	Neutral	Poor patient enrollment due to logistical issues.
Insufficient Enrollment	Technical or logistical difficulties		|Insufficient Enrollment|Technical or logistical difficulties||	2	NCT00621/NCT00621556.xml-68-	Phase 1	1	NCT00621556	Terminated	Neutral	Poor patient enrollment due to logistical issues
Insufficient Enrollment	Technical or logistical difficulties		|Insufficient Enrollment|Technical or logistical difficulties||	2	NCT00577/NCT00577317.xml-77-	Phase 3	3	NCT00577317	Terminated	Neutral	Withdrawn due to poor accrual and lack of feasibility
Insufficient Enrollment	Technical or logistical difficulties		|Insufficient Enrollment|Technical or logistical difficulties||	2	"NCT00348/NCT00348829.xml-38-	Phase 2	2	NCT00348829	Suspended	Neutral	not enough patients to e recruited, problems with the conductance catheter"
Insufficient Enrollment	Technical or logistical difficulties		|Insufficient Enrollment|Technical or logistical difficulties||	2	NCT00621/NCT00621283.xml-72-	Phase 1	1	NCT00621283	Terminated	Neutral	Poor patient enrollment due to logistical issues
Insufficient Enrollment	Technical or logistical difficulties		|Insufficient Enrollment|Technical or logistical difficulties||	2	NCT00447/NCT00447603.xml-32-	Phase 3	3	NCT00447603	Withdrawn	Neutral	Achieving site readiness and enrolling the trial within a reasonable time
Insufficient Enrollment	Technical or logistical difficulties		|Insufficient Enrollment|Technical or logistical difficulties||	2	NCT00300/NCT00300040.xml-49-	Phase 2	2	NCT00300040	Terminated	Neutral	Very slow enrollment.Study entry criteria not in line w/local standards of care
Insufficient Enrollment	Unmet endpoint		|Insufficient Enrollment|Unmet endpoint||	2	"NCT00428/NCT00428077.xml-74-	Phase 2	2	NCT00428077	Terminated	Negative	Withdrawn because there were no dramatic changes in the main endpoint, as well as low enrollment numbers. The data are not interpretable in terms of efficacy."
Insufficient Enrollment	Unmet endpoint		|Insufficient Enrollment|Unmet endpoint||	2	NCT00494/NCT00494637.xml-39-	N/A	0	NCT00494637	Terminated	Negative	Not reaching recruitment and endpoint goals
Insufficient Enrollment			|Insufficient Enrollment|||	1	NCT00119/NCT00119184.xml-166-	Phase 1	1	NCT00119184	Terminated	Neutral	Multiparas study terminated due to poor recruitment. Randomization revealed only after decision recorded on clinicaltrials.gov
Insufficient Enrollment			|Insufficient Enrollment|||	1	"NCT00343/NCT00343655.xml-32-	Phase 3	3	NCT00343655	Terminated	Neutral	The study was terminated on June 22, 2007 for inability to enroll patients within an appropriate timeframe. There were no efficacy/safety concerns."
Insufficient Enrollment			|Insufficient Enrollment|||	1	"NCT00645/NCT00645515.xml-34-	Phase 3	3	NCT00645515	Terminated	Neutral	This study was terminated on November 20, 2003 because of poor recruitment. This study was not terminated due to safety/efficacy."
Insufficient Enrollment			|Insufficient Enrollment|||	1	NCT00695/NCT00695396.xml-86-	Phase 3	3	NCT00695396	Terminated	Neutral	The study was stopped due to low subject enrollment. No safety issue or other concern factored into this decision.
Insufficient Enrollment			|Insufficient Enrollment|||	1	NCT00653/NCT00653952.xml-84-	Phase 3	3	NCT00653952	Terminated	Neutral	Poor accrual
Insufficient Enrollment			|Insufficient Enrollment|||	1	NCT00522/NCT00522418.xml-53-	Phase 4	4	NCT00522418	Terminated	Neutral	Insufficient enrollment
Insufficient Enrollment			|Insufficient Enrollment|||	1	NCT00495/NCT00495365.xml-55-	Phase 4	4	NCT00495365	Terminated	Neutral	This study was stopped due to slow enrollment
Insufficient Enrollment			|Insufficient Enrollment|||	1	NCT00522/NCT00522639.xml-80-	Phase 3	3	NCT00522639	Terminated	Neutral	Poor accrual
Insufficient Enrollment			|Insufficient Enrollment|||	1	NCT00532/NCT00532883.xml-72-	Phase 2	2	NCT00532883	Terminated	Neutral	Enrollment has been terminated due to a slow rate of enrollment.
Insufficient Enrollment			|Insufficient Enrollment|||	1	NCT00780/NCT00780975.xml-44-	Phase 2	2	NCT00780975	Terminated	Neutral	Poor recruitment
Insufficient Enrollment			|Insufficient Enrollment|||	1	NCT00877/NCT00877617.xml-70-	N/A	0	NCT00877617	Terminated	Neutral	Slow accrual
Insufficient Enrollment			|Insufficient Enrollment|||	1	NCT00686/NCT00686036.xml-37-	Phase 2	2	NCT00686036	Terminated	Neutral	Slow recruitment
Insufficient Enrollment			|Insufficient Enrollment|||	1	NCT00330/NCT00330291.xml-114-	Phase 2	2	NCT00330291	Terminated	Neutral	terminated due to inability to recruit subjects
Insufficient Enrollment			|Insufficient Enrollment|||	1	NCT00298/NCT00298142.xml-51-	N/A	0	NCT00298142	Terminated	Neutral	Insufficient enrollment
Insufficient Enrollment			|Insufficient Enrollment|||	1	"NCT00429/NCT00429572.xml-94-	Phase 2	2	NCT00429572	Terminated	Neutral	Slow accrual, study terminated."
Insufficient Enrollment			|Insufficient Enrollment|||	1	NCT00434/NCT00434031.xml-47-	Phase 2	2	NCT00434031	Withdrawn	Neutral	lack of enrollment
Insufficient Enrollment			|Insufficient Enrollment|||	1	NCT00638/NCT00638625.xml-64-	N/A	0	NCT00638625	Terminated	Neutral	Due to specimen collection difficulties; this study has been terminated
Insufficient Enrollment			|Insufficient Enrollment|||	1	NCT00504/NCT00504985.xml-65-	N/A	0	NCT00504985	Terminated	Neutral	Low Accrual
Insufficient Enrollment			|Insufficient Enrollment|||	1	NCT00183/NCT00183963.xml-43-	Phase 2	2	NCT00183963	Terminated	Neutral	Insufficient accrual
Insufficient Enrollment			|Insufficient Enrollment|||	1	NCT00344/NCT00344864.xml-50-	N/A	0	NCT00344864	Terminated	Neutral	Terminated due to lack of patient recruitment
Insufficient Enrollment			|Insufficient Enrollment|||	1	NCT00383/NCT00383266.xml-79-	Phase 2	2	NCT00383266	Terminated	Neutral	Low accruals
Insufficient Enrollment			|Insufficient Enrollment|||	1	NCT00790/NCT00790452.xml-142-	Phase 2	2	NCT00790452	Terminated	Neutral	Low participant accrual.
Insufficient Enrollment			|Insufficient Enrollment|||	1	"NCT00247/NCT00247936.xml-88-	N/A	0	NCT00247936	Withdrawn	Neutral	Prior to recruitment, study terminated lack of recruitment interest."
Insufficient Enrollment			|Insufficient Enrollment|||	1	NCT00159/NCT00159458.xml-38-	Phase 2	2	NCT00159458	Terminated	Neutral	Insufficient Accrual
Insufficient Enrollment			|Insufficient Enrollment|||	1	NCT00192/NCT00192946.xml-52-	N/A	0	NCT00192946	Withdrawn	Neutral	The study population is smaller than expected. No subjects were included.
Insufficient Enrollment			|Insufficient Enrollment|||	1	NCT00514/NCT00514722.xml-54-	N/A	0	NCT00514722	Terminated	Neutral	low accrual
Insufficient Enrollment			|Insufficient Enrollment|||	1	"NCT00622/NCT00622167.xml-55-	N/A	0	NCT00622167	Terminated	Neutral	Subject recruitment was slow, so enrollment has been closed."
Insufficient Enrollment			|Insufficient Enrollment|||	1	NCT00205/NCT00205439.xml-35-	N/A	0	NCT00205439	Terminated	Neutral	low accrual
Insufficient Enrollment			|Insufficient Enrollment|||	1	NCT00252/NCT00252369.xml-42-	N/A	0	NCT00252369	Terminated	Neutral	Low accrual rate
Insufficient Enrollment			|Insufficient Enrollment|||	1	NCT00470/NCT00470639.xml-54-	Phase 1/Phase 2	1	NCT00470639	Suspended	Neutral	Poor recruitment
Insufficient Enrollment			|Insufficient Enrollment|||	1	NCT00841/NCT00841984.xml-73-	N/A	0	NCT00841984	Terminated	Neutral	not enough enrollment
Insufficient Enrollment			|Insufficient Enrollment|||	1	NCT00606/NCT00606151.xml-49-	N/A	0	NCT00606151	Terminated	Neutral	subject enrollment goals not met
Insufficient Enrollment			|Insufficient Enrollment|||	1	NCT00471/NCT00471744.xml-36-	Phase 3	3	NCT00471744	Terminated	Neutral	low patient number after 2 years recruiting
Insufficient Enrollment			|Insufficient Enrollment|||	1	NCT00305/NCT00305201.xml-58-	Phase 2	2	NCT00305201	Withdrawn	Neutral	Withdrawn due to lack of study participants
Insufficient Enrollment			|Insufficient Enrollment|||	1	NCT00793/NCT00793182.xml-44-	Phase 4	4	NCT00793182	Terminated	Neutral	Slow enrollment
Insufficient Enrollment			|Insufficient Enrollment|||	1	NCT00559/NCT00559481.xml-67-	N/A	0	NCT00559481	Terminated	Neutral	Withdrawn due to low accrual
Insufficient Enrollment			|Insufficient Enrollment|||	1	NCT00953/NCT00953615.xml-46-	Phase 2	2	NCT00953615	Terminated	Neutral	Lack of enrollment
Insufficient Enrollment			|Insufficient Enrollment|||	1	NCT00141/NCT00141557.xml-32-	Phase 2	2	NCT00141557	Terminated	Neutral	Lack of enrollment
Insufficient Enrollment			|Insufficient Enrollment|||	1	NCT00394/NCT00394485.xml-48-	Phase 4	4	NCT00394485	Terminated	Neutral	Difficulty in recruting patients
Insufficient Enrollment			|Insufficient Enrollment|||	1	NCT00577/NCT00577499.xml-70-	N/A	0	NCT00577499	Terminated	Neutral	Recruitment was suboptimal
Insufficient Enrollment			|Insufficient Enrollment|||	1	NCT00558/NCT00558558.xml-159-	Phase 2	2	NCT00558558	Terminated	Neutral	Study terminated due to low recruitment.
Insufficient Enrollment			|Insufficient Enrollment|||	1	NCT00403/NCT00403156.xml-58-	Phase 1	1	NCT00403156	Withdrawn	Neutral	Lack of recruitment
Insufficient Enrollment			|Insufficient Enrollment|||	1	NCT00211/NCT00211367.xml-61-	Phase 2	2	NCT00211367	Terminated	Neutral	poor enrollment
Insufficient Enrollment			|Insufficient Enrollment|||	1	NCT00476/NCT00476619.xml-66-	Phase 4	4	NCT00476619	Terminated	Neutral	The exclusion criteria were stringent and enrollment was slow.
Insufficient Enrollment			|Insufficient Enrollment|||	1	NCT00213/NCT00213356.xml-34-	N/A	0	NCT00213356	Withdrawn	Neutral	patients with neurological disease not included
Insufficient Enrollment			|Insufficient Enrollment|||	1	NCT00427/NCT00427778.xml-58-	Phase 4	4	NCT00427778	Terminated	Neutral	Slow recruitment
Insufficient Enrollment			|Insufficient Enrollment|||	1	NCT00637/NCT00637728.xml-36-	Phase 3	3	NCT00637728	Terminated	Neutral	Difficulty finding the required patient population
Insufficient Enrollment			|Insufficient Enrollment|||	1	NCT00843/NCT00843830.xml-46-	Phase 1	1	NCT00843830	Suspended	Neutral	Closed to Accrual
Insufficient Enrollment			|Insufficient Enrollment|||	1	NCT00225/NCT00225992.xml-38-	Phase 2	2	NCT00225992	Terminated	Neutral	terminated due to lack of accrual.
Insufficient Enrollment			|Insufficient Enrollment|||	1	NCT00208/NCT00208221.xml-48-	Phase 3	3	NCT00208221	Terminated	Neutral	Not enough recruitment
Insufficient Enrollment			|Insufficient Enrollment|||	1	NCT00513/NCT00513318.xml-65-	N/A	0	NCT00513318	Terminated	Neutral	Insufficient enrollment to justify keeping open.
Insufficient Enrollment			|Insufficient Enrollment|||	1	NCT00472/NCT00472706.xml-41-	Phase 4	4	NCT00472706	Terminated	Neutral	Study stopped because of disappointing inclusion rates
Insufficient Enrollment			|Insufficient Enrollment|||	1	NCT00912/NCT00912314.xml-220-	N/A	0	NCT00912314	Suspended	Neutral	low recruitment
Insufficient Enrollment			|Insufficient Enrollment|||	1	NCT00442/NCT00442026.xml-44-	Phase 3	3	NCT00442026	Withdrawn	Neutral	Due to poor accrual of the study
Insufficient Enrollment			|Insufficient Enrollment|||	1	NCT00455/NCT00455637.xml-33-	Phase 2	2	NCT00455637	Terminated	Neutral	Low levels of recruitment
Insufficient Enrollment			|Insufficient Enrollment|||	1	NCT00217/NCT00217308.xml-63-	Phase 1	1	NCT00217308	Suspended	Neutral	Tightly defined inclusion criteria were making recruitment very slow.
Insufficient Enrollment			|Insufficient Enrollment|||	1	NCT00953/NCT00953329.xml-78-	Phase 4	4	NCT00953329	Terminated	Neutral	Subjects declined enrollment; sponsor/PI elected to close study.
Insufficient Enrollment			|Insufficient Enrollment|||	1	NCT00764/NCT00764062.xml-60-	Phase 4	4	NCT00764062	Terminated	Neutral	The trial was stopped earlier than planned because of the slow accrual rate.
Insufficient Enrollment			|Insufficient Enrollment|||	1	NCT00955/NCT00955266.xml-47-	Phase 4	4	NCT00955266	Terminated	Neutral	Inadequate recruitment
Insufficient Enrollment			|Insufficient Enrollment|||	1	NCT00381/NCT00381602.xml-51-	Phase 2	2	NCT00381602	Terminated	Neutral	Lack of enrolment
Insufficient Enrollment			|Insufficient Enrollment|||	1	NCT00810/NCT00810862.xml-35-	Phase 4	4	NCT00810862	Terminated	Neutral	Lack of subject enrollment over the past two years.
Insufficient Enrollment			|Insufficient Enrollment|||	1	NCT00558/NCT00558961.xml-49-	Phase 1/Phase 2	1	NCT00558961	Terminated	Neutral	Unsatisfactory enrollment
Insufficient Enrollment			|Insufficient Enrollment|||	1	NCT00619/NCT00619151.xml-32-	N/A	0	NCT00619151	Terminated	Neutral	Study stopped due to lack of elegible patient enrollment
Insufficient Enrollment			|Insufficient Enrollment|||	1	NCT00267/NCT00267007.xml-71-	Phase 2	2	NCT00267007	Terminated	Neutral	Slow enrollment
Insufficient Enrollment			|Insufficient Enrollment|||	1	NCT00637/NCT00637806.xml-35-	Phase 3	3	NCT00637806	Terminated	Neutral	Difficulty finding the required patient population
Insufficient Enrollment			|Insufficient Enrollment|||	1	NCT00587/NCT00587847.xml-49-	N/A	0	NCT00587847	Terminated	Neutral	Insufficient recruitment.
Insufficient Enrollment			|Insufficient Enrollment|||	1	NCT00702/NCT00702156.xml-40-	Phase 2	2	NCT00702156	Terminated	Neutral	Inadequate patient recruitment
Insufficient Enrollment			|Insufficient Enrollment|||	1	NCT00129/NCT00129974.xml-43-	Phase 2	2	NCT00129974	Terminated	Neutral	failure to accrue
Insufficient Enrollment			|Insufficient Enrollment|||	1	NCT00354/NCT00354822.xml-62-	Phase 2	2	NCT00354822	Terminated	Neutral	Inability to recruit in time a sufficient number of patients
Insufficient Enrollment			|Insufficient Enrollment|||	1	NCT00310/NCT00310830.xml-47-	Phase 3	3	NCT00310830	Terminated	Neutral	Slow enrollment
Insufficient Enrollment			|Insufficient Enrollment|||	1	NCT00202/NCT00202995.xml-32-	Phase 4	4	NCT00202995	Terminated	Neutral	Slow enrollment decreased sample size No unexpected safety issues.
Insufficient Enrollment			|Insufficient Enrollment|||	1	NCT00640/NCT00640692.xml-52-	N/A	0	NCT00640692	Terminated	Neutral	Insufficient enrollment
Insufficient Enrollment			|Insufficient Enrollment|||	1	NCT00289/NCT00289055.xml-58-	Phase 4	4	NCT00289055	Terminated	Neutral	lack of enrollment
Insufficient Enrollment			|Insufficient Enrollment|||	1	NCT00560/NCT00560924.xml-33-	Phase 3	3	NCT00560924	Terminated	Neutral	Trial prematurely discontinued due to slow recruitment
Insufficient Enrollment			|Insufficient Enrollment|||	1	NCT00602/NCT00602446.xml-61-	Phase 2	2	NCT00602446	Terminated	Neutral	Due to slow accrual of patients
Insufficient Enrollment			|Insufficient Enrollment|||	1	NCT00160/NCT00160147.xml-32-	Phase 3	3	NCT00160147	Terminated	Neutral	The study was discontinued prematurely on 25 February 2008 due to slow enrollment
Insufficient Enrollment			|Insufficient Enrollment|||	1	NCT00751/NCT00751933.xml-46-	Phase 2	2	NCT00751933	Terminated	Neutral	Lack of patients compatible with the protocol┬┤s criteria
Insufficient Enrollment			|Insufficient Enrollment|||	1	NCT00804/NCT00804180.xml-83-	N/A	0	NCT00804180	Terminated	Neutral	Lack of recruitment/participants
Insufficient Enrollment			|Insufficient Enrollment|||	1	NCT00764/NCT00764582.xml-35-	Phase 4	4	NCT00764582	Terminated	Neutral	Study terminated due to lack of enrollment.
Insufficient Enrollment			|Insufficient Enrollment|||	1	NCT00242/NCT00242931.xml-74-	Phase 2	2	NCT00242931	Terminated	Neutral	Unable to successfully recruit subjects to this study.
Insufficient Enrollment			|Insufficient Enrollment|||	1	NCT00299/NCT00299949.xml-234-	N/A	0	NCT00299949	Terminated	Neutral	Insufficient subject enrollment
Insufficient Enrollment			|Insufficient Enrollment|||	1	NCT00482/NCT00482040.xml-67-	N/A	0	NCT00482040	Terminated	Neutral	Recruiting took longer than expected due to a lack of eligible patients (very strong inclusion and exclusion criterias)
Insufficient Enrollment			|Insufficient Enrollment|||	1	NCT00441/NCT00441363.xml-59-	Phase 3	3	NCT00441363	Terminated	Neutral	Failure to Recruit in a Timely manner
Insufficient Enrollment			|Insufficient Enrollment|||	1	NCT00598/NCT00598910.xml-33-	Phase 4	4	NCT00598910	Terminated	Neutral	The study was discontinued prematurely on December 18 2008 due to slow recruitment
Insufficient Enrollment			|Insufficient Enrollment|||	1	NCT00148/NCT00148135.xml-125-	Phase 2	2	NCT00148135	Terminated	Neutral	recruitment goals met
Insufficient Enrollment			|Insufficient Enrollment|||	1	NCT00816/NCT00816829.xml-33-	Phase 2	2	NCT00816829	Terminated	Neutral	The study was prematurely terminated because of slow recruitment
Insufficient Enrollment			|Insufficient Enrollment|||	1	"NCT00362/NCT00362765.xml-36-	Phase 2/Phase 3	2	NCT00362765	Terminated	Neutral	The study was prematurely terminated, due to difficulties in the recruitment of T2DM patients who are not under statin therapy at inclusion."
Insufficient Enrollment			|Insufficient Enrollment|||	1	NCT00177/NCT00177424.xml-56-	Phase 4	4	NCT00177424	Terminated	Neutral	Recruitment goals could not be met.
Insufficient Enrollment			|Insufficient Enrollment|||	1	NCT00022/NCT00022841.xml-59-	Phase 1/Phase 2	1	NCT00022841	Terminated	Neutral	Inadequate eligible subjects to expect sufficient numbers to analyse outcomes.
Insufficient Enrollment			|Insufficient Enrollment|||	1	NCT00398/NCT00398528.xml-91-	Phase 4	4	NCT00398528	Terminated	Neutral	rate of enrollment
Insufficient Enrollment			|Insufficient Enrollment|||	1	NCT00041/NCT00041561.xml-41-	Phase 3	3	NCT00041561	Terminated	Neutral	Study stopped due to poor enrollment
Insufficient Enrollment			|Insufficient Enrollment|||	1	NCT00343/NCT00343499.xml-45-	Phase 4	4	NCT00343499	Terminated	Neutral	Inability to recruit
Insufficient Enrollment			|Insufficient Enrollment|||	1	NCT00361/NCT00361985.xml-65-	Phase 4	4	NCT00361985	Withdrawn	Neutral	Insufficient enrollment
Insufficient Enrollment			|Insufficient Enrollment|||	1	NCT00643/NCT00643240.xml-65-	Phase 1	1	NCT00643240	Terminated	Neutral	Due to slow accrual
Insufficient Enrollment			|Insufficient Enrollment|||	1	NCT00179/NCT00179166.xml-33-	Phase 2	2	NCT00179166	Terminated	Neutral	lack of enrollment
Insufficient Enrollment			|Insufficient Enrollment|||	1	NCT00426/NCT00426127.xml-57-	Phase 2	2	NCT00426127	Terminated	Neutral	Inadequate number of eligible patients
Insufficient Enrollment			|Insufficient Enrollment|||	1	NCT00205/NCT00205062.xml-31-	Phase 4	4	NCT00205062	Terminated	Neutral	No Accrual
Insufficient Enrollment			|Insufficient Enrollment|||	1	NCT00123/NCT00123578.xml-65-	Phase 1/Phase 2	1	NCT00123578	Terminated	Neutral	Unable to recruit adaquate number of GHB dependent subjects
Insufficient Enrollment			|Insufficient Enrollment|||	1	NCT00319/NCT00319384.xml-48-	N/A	0	NCT00319384	Withdrawn	Neutral	Lack of enrollment
Insufficient Enrollment			|Insufficient Enrollment|||	1	NCT00337/NCT00337272.xml-42-	Phase 4	4	NCT00337272	Terminated	Neutral	Lack of enrollment.
Insufficient Enrollment			|Insufficient Enrollment|||	1	NCT00284/NCT00284024.xml-54-	Phase 2	2	NCT00284024	Terminated	Neutral	Unable to recruit participants
Insufficient Enrollment			|Insufficient Enrollment|||	1	NCT00664/NCT00664144.xml-44-	Phase 2	2	NCT00664144	Terminated	Neutral	due to poor enrollment
Insufficient Enrollment			|Insufficient Enrollment|||	1	NCT00027/NCT00027131.xml-92-	Phase 1/Phase 2	1	NCT00027131	Terminated	Neutral	difficulty with accrual
Insufficient Enrollment			|Insufficient Enrollment|||	1	NCT00356/NCT00356655.xml-74-	N/A	0	NCT00356655	Terminated	Neutral	Low recruitment
Insufficient Enrollment			|Insufficient Enrollment|||	1	NCT00620/NCT00620607.xml-31-	Phase 2	2	NCT00620607	Withdrawn	Neutral	Lack of accrual
Insufficient Enrollment			|Insufficient Enrollment|||	1	NCT00322/NCT00322920.xml-61-	Phase 1	1	NCT00322920	Terminated	Neutral	Low accrual
Insufficient Enrollment			|Insufficient Enrollment|||	1	NCT00003/NCT00003567.xml-96-	Phase 1	1	NCT00003567	Terminated	Neutral	slow accrual
Insufficient Enrollment			|Insufficient Enrollment|||	1	NCT00464/NCT00464347.xml-59-	Phase 2	2	NCT00464347	Terminated	Neutral	Study was terminated because of poor enrollment.
Insufficient Enrollment			|Insufficient Enrollment|||	1	NCT00187/NCT00187135.xml-61-	Phase 3	3	NCT00187135	Terminated	Neutral	The study was terminated due to slow accrual.
Insufficient Enrollment			|Insufficient Enrollment|||	1	NCT00291/NCT00291174.xml-63-	N/A	0	NCT00291174	Terminated	Neutral	Unforeseen difficulty identifying and enrolling eligible subjects
Insufficient Enrollment			|Insufficient Enrollment|||	1	NCT00413/NCT00413543.xml-68-	N/A	0	NCT00413543	Terminated	Neutral	enrollment insufficient: lack of motivated patients
Insufficient Enrollment			|Insufficient Enrollment|||	1	NCT00727/NCT00727077.xml-39-	N/A	0	NCT00727077	Terminated	Neutral	Study halted due to low recruitment. The 3 participants at time of termination transferred into study P04538 (NCT00727077). See NCT00727077 for details/results.
Insufficient Enrollment			|Insufficient Enrollment|||	1	"NCT00151/NCT00151164.xml-43-	Phase 2	2	NCT00151164	Terminated	Neutral	Due to failure to control sufficient patients in the active arm, this study has now been closed."
Insufficient Enrollment			|Insufficient Enrollment|||	1	NCT00665/NCT00665730.xml-39-	N/A	0	NCT00665730	Terminated	Neutral	Study terminated due to low enrollment.
Insufficient Enrollment			|Insufficient Enrollment|||	1	NCT00554/NCT00554814.xml-35-	N/A	0	NCT00554814	Suspended	Neutral	insufficient recruitment
Insufficient Enrollment			|Insufficient Enrollment|||	1	NCT00460/NCT00460161.xml-51-	Phase 3	3	NCT00460161	Suspended	Neutral	Lack of patients
Insufficient Enrollment			|Insufficient Enrollment|||	1	NCT00169/NCT00169767.xml-95-	N/A	0	NCT00169767	Terminated	Neutral	Poor enrollment
Insufficient Enrollment			|Insufficient Enrollment|||	1	NCT00757/NCT00757913.xml-53-	Phase 4	4	NCT00757913	Terminated	Neutral	Insufficient recruitment rate
Insufficient Enrollment			|Insufficient Enrollment|||	1	NCT00741/NCT00741767.xml-61-	N/A	0	NCT00741767	Terminated	Neutral	Study subject enrollment difficulties
Insufficient Enrollment			|Insufficient Enrollment|||	1	NCT00561/NCT00561912.xml-161-	Phase 2	2	NCT00561912	Terminated	Neutral	Low accrual.
Insufficient Enrollment			|Insufficient Enrollment|||	1	NCT00311/NCT00311246.xml-185-	Phase 2	2	NCT00311246	Terminated	Neutral	Difficulty in recruiting subjects
Insufficient Enrollment			|Insufficient Enrollment|||	1	NCT00475/NCT00475527.xml-53-	Phase 4	4	NCT00475527	Withdrawn	Neutral	problem of accrual
Insufficient Enrollment			|Insufficient Enrollment|||	1	NCT00875/NCT00875095.xml-36-	N/A	0	NCT00875095	Terminated	Neutral	Study funding was withdrawn by the sponsor following agreement that slow patient recruitment warranted a new approach.
Insufficient Enrollment			|Insufficient Enrollment|||	1	NCT00584/NCT00584207.xml-44-	Phase 0	0	NCT00584207	Terminated	Neutral	Unsufficient referrals for recruitment
Insufficient Enrollment			|Insufficient Enrollment|||	1	NCT00157/NCT00157807.xml-39-	N/A	0	NCT00157807	Terminated	Neutral	no eligible patients can be found
Insufficient Enrollment			|Insufficient Enrollment|||	1	NCT00253/NCT00253292.xml-52-	N/A	0	NCT00253292	Terminated	Neutral	Unable to recruit necessary sample size
Insufficient Enrollment			|Insufficient Enrollment|||	1	NCT00348/NCT00348907.xml-64-	Phase 3	3	NCT00348907	Terminated	Neutral	decision to stop the study because of enrollment difficulties.
Insufficient Enrollment			|Insufficient Enrollment|||	1	NCT00480/NCT00480077.xml-42-	Phase 4	4	NCT00480077	Terminated	Neutral	Low enrollment rates
Insufficient Enrollment			|Insufficient Enrollment|||	1	NCT00234/NCT00234442.xml-31-	Phase 2	2	NCT00234442	Terminated	Neutral	Closed due to insufficient recruitment.
Insufficient Enrollment			|Insufficient Enrollment|||	1	NCT00564/NCT00564980.xml-69-	N/A	0	NCT00564980	Terminated	Neutral	Inability to recruit required number of subjects.
Insufficient Enrollment			|Insufficient Enrollment|||	1	NCT00575/NCT00575302.xml-49-	Phase 4	4	NCT00575302	Withdrawn	Neutral	36 cases were included and the 4 centers and they are unable to increase their recruitment to obtain the 400 cases necessary to reach statistical significance.
Insufficient Enrollment			|Insufficient Enrollment|||	1	NCT00209/NCT00209729.xml-45-	Phase 1/Phase 2	1	NCT00209729	Suspended	Neutral	Registration is less
Insufficient Enrollment			|Insufficient Enrollment|||	1	NCT00515/NCT00515255.xml-31-	Phase 2	2	NCT00515255	Terminated	Neutral	Recruitment Goal of 20 Not Met
Insufficient Enrollment			|Insufficient Enrollment|||	1	NCT00590/NCT00590369.xml-50-	Phase 3	3	NCT00590369	Terminated	Neutral	Recruitment challenges
Insufficient Enrollment			|Insufficient Enrollment|||	1	NCT00169/NCT00169949.xml-52-	N/A	0	NCT00169949	Terminated	Neutral	The study was terminated due to low enrollment.
Insufficient Enrollment			|Insufficient Enrollment|||	1	NCT00736/NCT00736177.xml-47-	N/A	0	NCT00736177	Withdrawn	Neutral	No recruitment
Insufficient Enrollment			|Insufficient Enrollment|||	1	NCT00670/NCT00670410.xml-77-	Phase 1	1	NCT00670410	Terminated	Neutral	Poor accrual
Insufficient Enrollment			|Insufficient Enrollment|||	1	NCT00046/NCT00046709.xml-46-	Phase 1/Phase 2	1	NCT00046709	Terminated	Neutral	Discontinued due to non-enrollment.
Insufficient Enrollment			|Insufficient Enrollment|||	1	NCT00503/NCT00503867.xml-36-	Phase 2	2	NCT00503867	Terminated	Neutral	low patient recruitment
Insufficient Enrollment			|Insufficient Enrollment|||	1	NCT00590/NCT00590408.xml-44-	Phase 4	4	NCT00590408	Terminated	Neutral	Lack of recruitment
Insufficient Enrollment			|Insufficient Enrollment|||	1	NCT00415/NCT00415558.xml-44-	N/A	0	NCT00415558	Terminated	Neutral	Low enrollment
Insufficient Enrollment			|Insufficient Enrollment|||	1	NCT00768/NCT00768313.xml-47-	Phase 4	4	NCT00768313	Terminated	Neutral	lack of enrollment
Insufficient Enrollment			|Insufficient Enrollment|||	1	NCT00335/NCT00335972.xml-69-	Phase 4	4	NCT00335972	Terminated	Neutral	Closed due to lack of enrollment
Insufficient Enrollment			|Insufficient Enrollment|||	1	NCT00719/NCT00719914.xml-52-	Phase 2	2	NCT00719914	Terminated	Neutral	Poor enrollment
Insufficient Enrollment			|Insufficient Enrollment|||	1	NCT00220/NCT00220519.xml-88-	N/A	0	NCT00220519	Terminated	Neutral	Study stopped due to low enrollment
Insufficient Enrollment			|Insufficient Enrollment|||	1	NCT00704/NCT00704652.xml-36-	N/A	0	NCT00704652	Terminated	Neutral	Patient recruitment was not sufficient to achieve the needed patient numbers.
Insufficient Enrollment			|Insufficient Enrollment|||	1	NCT00357/NCT00357929.xml-75-	N/A	0	NCT00357929	Terminated	Neutral	insufficient recruitment
Insufficient Enrollment			|Insufficient Enrollment|||	1	NCT00127/NCT00127101.xml-34-	Phase 1	1	NCT00127101	Terminated	Neutral	The study was stopped due to low enrollment.
Insufficient Enrollment			|Insufficient Enrollment|||	1	"NCT00564/NCT00564876.xml-92-	Phase 2	2	NCT00564876	Terminated	Neutral	Lack of accrual, study closed."
Insufficient Enrollment			|Insufficient Enrollment|||	1	NCT00231/NCT00231192.xml-59-	N/A	0	NCT00231192	Terminated	Neutral	Unable to recruit any subjects
Insufficient Enrollment			|Insufficient Enrollment|||	1	NCT00698/NCT00698750.xml-34-	N/A	0	NCT00698750	Terminated	Neutral	Sponsor terminated study early due to limited enrollment and follow-up.
Insufficient Enrollment			|Insufficient Enrollment|||	1	NCT00047/NCT00047827.xml-33-	Phase 2	2	NCT00047827	Terminated	Neutral	Inadequate enrollment
Insufficient Enrollment			|Insufficient Enrollment|||	1	NCT00766/NCT00766441.xml-50-	Phase 4	4	NCT00766441	Terminated	Neutral	inadequate recruitment
Insufficient Enrollment			|Insufficient Enrollment|||	1	NCT00356/NCT00356525.xml-39-	Phase 2	2	NCT00356525	Terminated	Neutral	Stopped early due to low enrollment
Insufficient Enrollment			|Insufficient Enrollment|||	1	NCT00488/NCT00488891.xml-88-	Phase 4	4	NCT00488891	Terminated	Neutral	The study was terminated because it was not enrolling at the expected rate
Insufficient Enrollment			|Insufficient Enrollment|||	1	NCT00492/NCT00492843.xml-48-	Phase 4	4	NCT00492843	Terminated	Neutral	It is too difficult to recruit suitable patients.
Insufficient Enrollment			|Insufficient Enrollment|||	1	NCT00048/NCT00048750.xml-34-	Phase 3	3	NCT00048750	Terminated	Neutral	Inadequate enrollment
Insufficient Enrollment			|Insufficient Enrollment|||	1	"NCT00531/NCT00531115.xml-68-	Phase 2	2	NCT00531115	Terminated	Neutral	According to the study design, in the first step the number of responses was lower than the number required (&lt; 7)."
Insufficient Enrollment			|Insufficient Enrollment|||	1	NCT00376/NCT00376519.xml-100-	Phase 1	1	NCT00376519	Terminated	Neutral	Slow accrual
Insufficient Enrollment			|Insufficient Enrollment|||	1	"NCT00530/NCT00530270.xml-74-	Phase 3	3	NCT00530270	Terminated	Neutral	Study was closed June 23, 2008 due to low enrollment."
Insufficient Enrollment			|Insufficient Enrollment|||	1	NCT00634/NCT00634465.xml-73-	N/A	0	NCT00634465	Terminated	Neutral	low enrollment
Insufficient Enrollment			|Insufficient Enrollment|||	1	NCT00301/NCT00301405.xml-49-	Phase 2	2	NCT00301405	Terminated	Neutral	Study closed. Difficult enrollment of patients with prostatitis.
Insufficient Enrollment			|Insufficient Enrollment|||	1	NCT00763/NCT00763880.xml-39-	Phase 4	4	NCT00763880	Terminated	Neutral	Recruitment was taking longer than originally anticipated.
Insufficient Enrollment			|Insufficient Enrollment|||	1	NCT00594/NCT00594685.xml-90-	N/A	0	NCT00594685	Terminated	Neutral	Low accrual rate
Insufficient Enrollment			|Insufficient Enrollment|||	1	NCT00553/NCT00553891.xml-39-	Phase 4	4	NCT00553891	Terminated	Neutral	No enrollment because of war in the study country.
Insufficient Enrollment			|Insufficient Enrollment|||	1	NCT00265/NCT00265928.xml-78-	Phase 2	2	NCT00265928	Terminated	Neutral	Withdrawn for poor accrual
Insufficient Enrollment			|Insufficient Enrollment|||	1	NCT00124/NCT00124930.xml-44-	Phase 3	3	NCT00124930	Suspended	Neutral	Study suspended due to low enrollment
Insufficient Enrollment			|Insufficient Enrollment|||	1	NCT00307/NCT00307723.xml-91-	Phase 1/Phase 2	1	NCT00307723	Terminated	Neutral	poor accrual
Insufficient Enrollment			|Insufficient Enrollment|||	1	NCT00612/NCT00612846.xml-34-	N/A	0	NCT00612846	Terminated	Neutral	Terminated early due to slow recruitment
Insufficient Enrollment			|Insufficient Enrollment|||	1	NCT00368/NCT00368693.xml-58-	Phase 3	3	NCT00368693	Terminated	Neutral	Study terminated due to low enrollment.
Insufficient Enrollment			|Insufficient Enrollment|||	1	NCT00313/NCT00313690.xml-38-	Phase 1/Phase 2	1	NCT00313690	Terminated	Neutral	Recruitment difficulties
Insufficient Enrollment			|Insufficient Enrollment|||	1	NCT00396/NCT00396214.xml-49-	Phase 3	3	NCT00396214	Terminated	Neutral	This trial discontinued on 2 May 2008 due to lack of enrolment
Insufficient Enrollment			|Insufficient Enrollment|||	1	"NCT00308/NCT00308113.xml-56-	Phase 3	3	NCT00308113	Terminated	Neutral	New enrollment has been suspended, currently following previously enrolled participants"
Insufficient Enrollment			|Insufficient Enrollment|||	1	NCT00176/NCT00176501.xml-67-	Phase 2	2	NCT00176501	Terminated	Neutral	slow accrual
Insufficient Enrollment			|Insufficient Enrollment|||	1	NCT00081/NCT00081887.xml-93-	Phase 1	1	NCT00081887	Terminated	Neutral	low accrual
Insufficient Enrollment			|Insufficient Enrollment|||	1	NCT00860/NCT00860158.xml-82-	Phase 2	2	NCT00860158	Suspended	Neutral	Trial is currently suspended to enrollment by study sponsor due to slow accrual.
Insufficient Enrollment			|Insufficient Enrollment|||	1	NCT00160/NCT00160290.xml-34-	Phase 4	4	NCT00160290	Terminated	Neutral	This trial discontinued on 30 JUN 2006 due to a lack of enrolment
Insufficient Enrollment			|Insufficient Enrollment|||	1	NCT00484/NCT00484822.xml-50-	Phase 3	3	NCT00484822	Terminated	Neutral	The study has been halted prematurely due to a low recruitment.
Insufficient Enrollment			|Insufficient Enrollment|||	1	NCT00891/NCT00891241.xml-33-	Phase 1	1	NCT00891241	Terminated	Neutral	Study was terminated due to lack of enrollment.
Insufficient Enrollment			|Insufficient Enrollment|||	1	NCT00742/NCT00742053.xml-48-	N/A	0	NCT00742053	Terminated	Neutral	Enrollment rate was too slow.
Insufficient Enrollment			|Insufficient Enrollment|||	1	NCT00631/NCT00631137.xml-87-	N/A	0	NCT00631137	Terminated	Neutral	Study terminated due to low accrual.
Insufficient Enrollment			|Insufficient Enrollment|||	1	NCT00681/NCT00681629.xml-34-	Phase 4	4	NCT00681629	Terminated	Neutral	Difficulty finding eligible sites/patients; current situation in health policy cause negative effect on existing/planned contracts for integrated care program
Insufficient Enrollment			|Insufficient Enrollment|||	1	"NCT00536/NCT00536328.xml-49-	N/A	0	NCT00536328	Terminated	Neutral	due to very low recruitment. For this reason, there will be no further analysis and reporting of this study."
Insufficient Enrollment			|Insufficient Enrollment|||	1	NCT00315/NCT00315211.xml-40-	Phase 2	2	NCT00315211	Terminated	Neutral	Slow Accrual
Insufficient Enrollment			|Insufficient Enrollment|||	1	NCT00990/NCT00990197.xml-112-	N/A	0	NCT00990197	Suspended	Neutral	Difficulties with enrollment.
Insufficient Enrollment			|Insufficient Enrollment|||	1	NCT00454/NCT00454012.xml-45-	N/A	0	NCT00454012	Terminated	Neutral	poor enrolment
Insufficient Enrollment			|Insufficient Enrollment|||	1	NCT00442/NCT00442351.xml-36-	Phase 4	4	NCT00442351	Terminated	Neutral	Slow Enrollment
Insufficient Enrollment			|Insufficient Enrollment|||	1	NCT00219/NCT00219479.xml-110-	Phase 4	4	NCT00219479	Terminated	Neutral	Difficulty recruiting subjects
Insufficient Enrollment			|Insufficient Enrollment|||	1	NCT00361/NCT00361998.xml-47-	Phase 4	4	NCT00361998	Withdrawn	Neutral	recruitment failed
Insufficient Enrollment			|Insufficient Enrollment|||	1	NCT00155/NCT00155883.xml-50-	Phase 2	2	NCT00155883	Terminated	Neutral	slow a accrul due to many competitive trials.
Insufficient Enrollment			|Insufficient Enrollment|||	1	NCT00433/NCT00433043.xml-65-	Phase 4	4	NCT00433043	Terminated	Neutral	Insufficient enrollment
Insufficient Enrollment			|Insufficient Enrollment|||	1	NCT01118/NCT01118455.xml-40-	Phase 4	4	NCT01118455	Terminated	Neutral	Insufficient enrollment
Insufficient Enrollment			|Insufficient Enrollment|||	1	NCT00557/NCT00557622.xml-44-	Phase 2	2	NCT00557622	Terminated	Neutral	difficulty in achieving target enrollment numbers
Insufficient Enrollment			|Insufficient Enrollment|||	1	NCT00568/NCT00568477.xml-88-	Phase 2	2	NCT00568477	Terminated	Neutral	lacking recruitment
Insufficient Enrollment			|Insufficient Enrollment|||	1	NCT00562/NCT00562081.xml-138-	Phase 4	4	NCT00562081	Suspended	Neutral	Poor recruitment.
Insufficient Enrollment			|Insufficient Enrollment|||	1	NCT00592/NCT00592085.xml-78-	N/A	0	NCT00592085	Terminated	Neutral	No patients registered; study terminated.
Insufficient Enrollment			|Insufficient Enrollment|||	1	"NCT00429/NCT00429026.xml-143-	Phase 2	2	NCT00429026	Terminated	Neutral	Slow accrual, study terminated."
Insufficient Enrollment			|Insufficient Enrollment|||	1	NCT00461/NCT00461344.xml-41-	Phase 2	2	NCT00461344	Terminated	Neutral	due to slow recruitment of patients
Insufficient Enrollment			|Insufficient Enrollment|||	1	NCT00181/NCT00181896.xml-61-	Phase 4	4	NCT00181896	Terminated	Neutral	Study was terminated due to lack of recruitment
Insufficient Enrollment			|Insufficient Enrollment|||	1	NCT00346/NCT00346983.xml-73-	Phase 1/Phase 2	1	NCT00346983	Terminated	Neutral	Difficulty enrolling eligible subjects
Insufficient Enrollment			|Insufficient Enrollment|||	1	NCT00120/NCT00120198.xml-50-	Phase 2	2	NCT00120198	Terminated	Neutral	slow accrual
Insufficient Enrollment			|Insufficient Enrollment|||	1	NCT00444/NCT00444639.xml-41-	Phase 2	2	NCT00444639	Terminated	Neutral	Low recruitment
Insufficient Enrollment			|Insufficient Enrollment|||	1	NCT00398/NCT00398775.xml-96-	N/A	0	NCT00398775	Terminated	Neutral	Very low recruitment
Insufficient Enrollment			|Insufficient Enrollment|||	1	NCT00374/NCT00374257.xml-61-	Phase 2	2	NCT00374257	Terminated	Neutral	Low/slow accrual
Insufficient Enrollment			|Insufficient Enrollment|||	1	NCT00258/NCT00258765.xml-36-	Phase 2	2	NCT00258765	Terminated	Neutral	Poor recruitment &amp; not feasible to continue
Insufficient Enrollment			|Insufficient Enrollment|||	1	NCT00288/NCT00288171.xml-87-	Phase 1/Phase 2	1	NCT00288171	Terminated	Neutral	insufficient number of eligible subjects
Insufficient Enrollment			|Insufficient Enrollment|||	1	NCT00428/NCT00428025.xml-90-	Phase 4	4	NCT00428025	Terminated	Neutral	slow recruitment
Insufficient Enrollment			|Insufficient Enrollment|||	1	NCT00533/NCT00533455.xml-51-	Phase 3	3	NCT00533455	Terminated	Neutral	Failure to recruit due to polypharmacy
Insufficient Enrollment			|Insufficient Enrollment|||	1	NCT00483/NCT00483236.xml-70-	N/A	0	NCT00483236	Suspended	Neutral	Lack of patient recruitment.
Insufficient Enrollment			|Insufficient Enrollment|||	1	NCT00419/NCT00419978.xml-35-	N/A	0	NCT00419978	Terminated	Neutral	Slow accrural to study.
Insufficient Enrollment			|Insufficient Enrollment|||	1	NCT00003/NCT00003508.xml-58-	Phase 2	2	NCT00003508	Terminated	Neutral	Withdrawn due to slow enrollment
Insufficient Enrollment			|Insufficient Enrollment|||	1	NCT00603/NCT00603655.xml-108-	Phase 0	0	NCT00603655	Terminated	Neutral	Higher drop out than expected. Lower Statistical Power.
Insufficient Enrollment			|Insufficient Enrollment|||	1	NCT00046/NCT00046163.xml-46-	Phase 4	4	NCT00046163	Terminated	Neutral	Study was terminated due to poor enrollment
Insufficient Enrollment			|Insufficient Enrollment|||	1	"NCT00489/NCT00489658.xml-40-	Phase 2/Phase 3	2	NCT00489658	Terminated	Neutral	Because of unexpectedly reduced disease prevalence in the study area, a pragmatic decision was taken to terminate recruitment in March 2003."
Insufficient Enrollment			|Insufficient Enrollment|||	1	NCT00532/NCT00532376.xml-37-	N/A	0	NCT00532376	Withdrawn	Neutral	Enrollment by invitation only
Insufficient Enrollment			|Insufficient Enrollment|||	1	NCT00505/NCT00505635.xml-142-	Phase 2	2	NCT00505635	Terminated	Neutral	Slow accrual
Insufficient Enrollment			|Insufficient Enrollment|||	1	NCT00329/NCT00329485.xml-46-	N/A	0	NCT00329485	Terminated	Neutral	Poor recruitment and through put
Insufficient Enrollment			|Insufficient Enrollment|||	1	NCT00742/NCT00742612.xml-38-	Phase 2	2	NCT00742612	Terminated	Neutral	Enrollment slower than expected
Insufficient Enrollment			|Insufficient Enrollment|||	1	NCT00514/NCT00514189.xml-197-	Phase 1	1	NCT00514189	Terminated	Neutral	Terminated early due to slow accrual.
Insufficient Enrollment			|Insufficient Enrollment|||	1	NCT00823/NCT00823225.xml-44-	Phase 3	3	NCT00823225	Terminated	Neutral	Insufficient recruitment of study patients
Insufficient Enrollment			|Insufficient Enrollment|||	1	NCT00498/NCT00498004.xml-44-	Phase 4	4	NCT00498004	Terminated	Neutral	difficult to recruit subject
Insufficient Enrollment			|Insufficient Enrollment|||	1	NCT00801/NCT00801931.xml-34-	Phase 1/Phase 2	1	NCT00801931	Terminated	Neutral	Poor accrual
Insufficient Enrollment			|Insufficient Enrollment|||	1	NCT00369/NCT00369291.xml-68-	Phase 1	1	NCT00369291	Terminated	Neutral	Slow accrual
Insufficient Enrollment			|Insufficient Enrollment|||	1	NCT00124/NCT00124839.xml-33-	Phase 3	3	NCT00124839	Terminated	Neutral	Difficulties in recruiting enough subjects
Insufficient Enrollment			|Insufficient Enrollment|||	1	NCT00592/NCT00592566.xml-42-	Phase 2/Phase 3	2	NCT00592566	Terminated	Neutral	Numbe of eligible patients has been decreased over time.
Insufficient Enrollment			|Insufficient Enrollment|||	1	NCT00223/NCT00223587.xml-43-	Phase 4	4	NCT00223587	Terminated	Neutral	slow recruitment rate
Insufficient Enrollment			|Insufficient Enrollment|||	1	NCT00106/NCT00106262.xml-48-	Phase 2	2	NCT00106262	Terminated	Neutral	Lack of accrual
Insufficient Enrollment			|Insufficient Enrollment|||	1	NCT00380/NCT00380458.xml-48-	Phase 4	4	NCT00380458	Withdrawn	Neutral	No patients enrolled. Study did not start.
Insufficient Enrollment			|Insufficient Enrollment|||	1	NCT00221/NCT00221689.xml-92-	Phase 2	2	NCT00221689	Terminated	Neutral	very slow recruitment and treatments beyond expiry date
Insufficient Enrollment			|Insufficient Enrollment|||	1	NCT00502/NCT00502918.xml-49-	N/A	0	NCT00502918	Terminated	Neutral	The study was terimnated - low rate of cases
Insufficient Enrollment			|Insufficient Enrollment|||	1	NCT00350/NCT00350090.xml-47-	Phase 3	3	NCT00350090	Terminated	Neutral	This study was stopped early due to slow enrollment.
Insufficient Enrollment			|Insufficient Enrollment|||	1	NCT00304/NCT00304772.xml-55-	Phase 4	4	NCT00304772	Withdrawn	Neutral	Subjects were not recruited as intended.
Insufficient Enrollment			|Insufficient Enrollment|||	1	NCT00627/NCT00627471.xml-48-	Phase 4	4	NCT00627471	Terminated	Neutral	Low recruitment in spite of strategies implemented
Insufficient Enrollment			|Insufficient Enrollment|||	1	NCT00174/NCT00174603.xml-52-	Phase 3	3	NCT00174603	Terminated	Neutral	Unable to recruit subjects
Insufficient Enrollment			|Insufficient Enrollment|||	1	NCT00520/NCT00520026.xml-64-	N/A	0	NCT00520026	Terminated	Neutral	number of enrolled individuals after 5 years still off the estimated sample size
Insufficient Enrollment			|Insufficient Enrollment|||	1	NCT00661/NCT00661349.xml-77-	Phase 4	4	NCT00661349	Terminated	Neutral	It has been impossible to achieve the number of patients defined by protocol
Insufficient Enrollment			|Insufficient Enrollment|||	1	NCT00176/NCT00176553.xml-43-	N/A	0	NCT00176553	Terminated	Neutral	slow accrual
Insufficient Enrollment			|Insufficient Enrollment|||	1	NCT00777/NCT00777335.xml-36-	Phase 2	2	NCT00777335	Terminated	Neutral	Very low recruitement rate.
Insufficient Enrollment			|Insufficient Enrollment|||	1	NCT00295/NCT00295230.xml-81-	Phase 1	1	NCT00295230	Suspended	Neutral	suboptimal enrollment after 18 months.
Insufficient Enrollment			|Insufficient Enrollment|||	1	NCT00598/NCT00598429.xml-77-	Phase 2	2	NCT00598429	Terminated	Neutral	Terminated due to lack of recruitment
Insufficient Enrollment			|Insufficient Enrollment|||	1	NCT00594/NCT00594074.xml-45-	N/A	0	NCT00594074	Terminated	Neutral	Unable to recruit subjects
Insufficient Enrollment			|Insufficient Enrollment|||	1	NCT00258/NCT00258258.xml-70-	N/A	0	NCT00258258	Terminated	Neutral	Withdrawn due to low accrual
Insufficient Enrollment			|Insufficient Enrollment|||	1	NCT00488/NCT00488644.xml-98-	N/A	0	NCT00488644	Terminated	Neutral	Slow accrual.
Insufficient Enrollment			|Insufficient Enrollment|||	1	NCT00742/NCT00742157.xml-36-	Phase 4	4	NCT00742157	Terminated	Neutral	Lack of Enrollment
Insufficient Enrollment			|Insufficient Enrollment|||	1	NCT00254/NCT00254553.xml-36-	Phase 2	2	NCT00254553	Terminated	Neutral	Recruitment issues
Insufficient Enrollment			|Insufficient Enrollment|||	1	NCT00422/NCT00422669.xml-40-	N/A	0	NCT00422669	Terminated	Neutral	Study enrollment significantly below protocol expectations
Insufficient Enrollment			|Insufficient Enrollment|||	1	NCT00907/NCT00907218.xml-37-	Phase 4	4	NCT00907218	Terminated	Neutral	extremely slow enrollment
Insufficient Enrollment			|Insufficient Enrollment|||	1	NCT00266/NCT00266812.xml-39-	Phase 2	2	NCT00266812	Terminated	Neutral	Patient target could not be reached within the planned timeframe.
Insufficient Enrollment			|Insufficient Enrollment|||	1	NCT00534/NCT00534781.xml-62-	Phase 4	4	NCT00534781	Withdrawn	Neutral	Enrollment goals not met
Insufficient Enrollment			|Insufficient Enrollment|||	1	NCT00704/NCT00704691.xml-56-	N/A	0	NCT00704691	Terminated	Neutral	Closed due to futility with only 1 patient accrued
Insufficient Enrollment			|Insufficient Enrollment|||	1	NCT00458/NCT00458042.xml-65-	Phase 4	4	NCT00458042	Terminated	Neutral	Low Enrollment
Insufficient Enrollment			|Insufficient Enrollment|||	1	NCT00589/NCT00589524.xml-33-	N/A	0	NCT00589524	Withdrawn	Neutral	Difficult recruitment -
Insufficient Enrollment			|Insufficient Enrollment|||	1	NCT00453/NCT00453193.xml-112-	Phase 2	2	NCT00453193	Terminated	Neutral	Slow accrual.
Insufficient Enrollment			|Insufficient Enrollment|||	1	NCT00875/NCT00875160.xml-60-	Phase 1	1	NCT00875160	Terminated	Neutral	Subject Recruitment
Insufficient Enrollment			|Insufficient Enrollment|||	1	NCT00521/NCT00521924.xml-49-	Phase 3	3	NCT00521924	Terminated	Neutral	Slow Enrollment
Insufficient Enrollment			|Insufficient Enrollment|||	1	NCT00379/NCT00379912.xml-134-	Phase 2	2	NCT00379912	Terminated	Neutral	Insufficient response rate
Insufficient Enrollment			|Insufficient Enrollment|||	1	NCT00991/NCT00991354.xml-54-	Phase 1	1	NCT00991354	Suspended	Neutral	temporarily closed (paused to accrual)
Insufficient Enrollment			|Insufficient Enrollment|||	1	NCT00427/NCT00427947.xml-126-	Phase 3	3	NCT00427947	Terminated	Neutral	lack of patients
Insufficient Enrollment			|Insufficient Enrollment|||	1	NCT00417/NCT00417690.xml-33-	Phase 2	2	NCT00417690	Terminated	Neutral	Efforts at recruitment have halted as recruitment was poor.
Insufficient Enrollment			|Insufficient Enrollment|||	1	NCT00726/NCT00726193.xml-33-	N/A	0	NCT00726193	Terminated	Neutral	Slow enrollment
Insufficient Enrollment			|Insufficient Enrollment|||	1	NCT00457/NCT00457899.xml-35-	Phase 3	3	NCT00457899	Terminated	Neutral	Study terminated due to poor recruitment
Insufficient Enrollment			|Insufficient Enrollment|||	1	NCT00308/NCT00308100.xml-77-	Phase 4	4	NCT00308100	Terminated	Neutral	Study is prematurely ended due to poor patient recruitment rate.
Insufficient Enrollment			|Insufficient Enrollment|||	1	NCT00809/NCT00809887.xml-54-	Phase 1	1	NCT00809887	Terminated	Neutral	Inability to enroll subjects
Insufficient Enrollment			|Insufficient Enrollment|||	1	NCT00041/NCT00041574.xml-57-	Phase 2	2	NCT00041574	Terminated	Neutral	Closed for lack of enrollment
Insufficient Enrollment			|Insufficient Enrollment|||	1	NCT00234/NCT00234130.xml-55-	N/A	0	NCT00234130	Terminated	Neutral	The patient population was not enough to complete enrollment
Insufficient Enrollment			|Insufficient Enrollment|||	1	NCT00426/NCT00426829.xml-91-	Phase 1	1	NCT00426829	Terminated	Neutral	Low Accural
Insufficient Enrollment			|Insufficient Enrollment|||	1	NCT00343/NCT00343187.xml-62-	Phase 2	2	NCT00343187	Terminated	Neutral	Lack of enrollment
Insufficient Enrollment			|Insufficient Enrollment|||	1	NCT00211/NCT00211471.xml-65-	Phase 2	2	NCT00211471	Terminated	Neutral	poor enrollment
Insufficient Enrollment			|Insufficient Enrollment|||	1	NCT00554/NCT00554541.xml-47-	N/A	0	NCT00554541	Terminated	Neutral	Lack of study subjects
Insufficient Enrollment			|Insufficient Enrollment|||	1	NCT00550/NCT00550108.xml-63-	Phase 3	3	NCT00550108	Terminated	Neutral	Inability to enroll subjects.
Insufficient Enrollment			|Insufficient Enrollment|||	1	NCT00247/NCT00247806.xml-43-	Phase 1	1	NCT00247806	Terminated	Neutral	Too few patients completed the study once enrolled.
Insufficient Enrollment			|Insufficient Enrollment|||	1	NCT00725/NCT00725400.xml-103-	Phase 2	2	NCT00725400	Withdrawn	Neutral	Study is withdrawn due to unavailability of eligible subject population. We will request the sponsors to extend the time for enrollment.
Insufficient Enrollment			|Insufficient Enrollment|||	1	NCT00620/NCT00620971.xml-50-	Phase 2	2	NCT00620971	Withdrawn	Neutral	Due to poor accrual of the study
Insufficient Enrollment			|Insufficient Enrollment|||	1	NCT00250/NCT00250861.xml-41-	Phase 2	2	NCT00250861	Terminated	Neutral	Study terminated due to lack of enrollment.
Insufficient Enrollment			|Insufficient Enrollment|||	1	NCT00437/NCT00437957.xml-62-	Phase 1	1	NCT00437957	Terminated	Neutral	Lack of enrollment
Insufficient Enrollment			|Insufficient Enrollment|||	1	NCT00236/NCT00236158.xml-97-	Phase 2/Phase 3	2	NCT00236158	Terminated	Neutral	Not able to recruit the estimated number of patients
Insufficient Enrollment			|Insufficient Enrollment|||	1	NCT00568/NCT00568061.xml-45-	Phase 2	2	NCT00568061	Terminated	Neutral	Slow Enrollment
Insufficient Enrollment			|Insufficient Enrollment|||	1	NCT00755/NCT00755534.xml-55-	Phase 2	2	NCT00755534	Withdrawn	Neutral	Poor accrual
Insufficient Enrollment			|Insufficient Enrollment|||	1	NCT00775/NCT00775164.xml-105-	Phase 4	4	NCT00775164	Withdrawn	Neutral	Inadequate enrollment
Insufficient Enrollment			|Insufficient Enrollment|||	1	NCT00493/NCT00493974.xml-57-	Phase 3	3	NCT00493974	Terminated	Neutral	Lack of feasibility due to low recruitment
Insufficient Enrollment			|Insufficient Enrollment|||	1	NCT00303/NCT00303420.xml-52-	Phase 4	4	NCT00303420	Terminated	Neutral	Unable to enrol enough people to achieve the full sample size
Insufficient Enrollment			|Insufficient Enrollment|||	1	NCT00762/NCT00762918.xml-65-	Phase 3	3	NCT00762918	Withdrawn	Neutral	Recruitment
Insufficient Enrollment			|Insufficient Enrollment|||	1	NCT00587/NCT00587223.xml-35-	Phase 3	3	NCT00587223	Terminated	Neutral	Insufficient patient enrollment
Insufficient Enrollment			|Insufficient Enrollment|||	1	NCT00082/NCT00082095.xml-48-	Phase 3	3	NCT00082095	Terminated	Neutral	The study was terminated due to poor accrual after enrolling 62 of planned 300 patients in 20 months.
Insufficient Enrollment			|Insufficient Enrollment|||	1	NCT01018/NCT01018355.xml-60-	N/A	0	NCT01018355	Terminated	Neutral	Dissatisfactory enrollment rate
Insufficient Enrollment			|Insufficient Enrollment|||	1	NCT00587/NCT00587015.xml-39-	Phase 1	1	NCT00587015	Terminated	Neutral	Due to a lack of IP supply and then terminated because they were combined into one new study with the new IP formulation.
Insufficient Enrollment			|Insufficient Enrollment|||	1	NCT00344/NCT00344942.xml-35-	Phase 3	3	NCT00344942	Terminated	Neutral	patient's recruitment too difficult
Insufficient Enrollment			|Insufficient Enrollment|||	1	NCT00268/NCT00268463.xml-106-	Phase 3	3	NCT00268463	Terminated	Neutral	The study was terminated due to low accrual.
Insufficient Enrollment			|Insufficient Enrollment|||	1	NCT00074/NCT00074763.xml-80-	Phase 3	3	NCT00074763	Terminated	Neutral	Terminated due to low recruitment.
Insufficient Enrollment			|Insufficient Enrollment|||	1	NCT00575/NCT00575640.xml-57-	Phase 1/Phase 2	1	NCT00575640	Withdrawn	Neutral	No enrollment
Insufficient Enrollment			|Insufficient Enrollment|||	1	NCT00161/NCT00161200.xml-105-	Phase 3	3	NCT00161200	Terminated	Neutral	slow accrual
Insufficient Enrollment			|Insufficient Enrollment|||	1	NCT00587/NCT00587171.xml-105-	Phase 3	3	NCT00587171	Terminated	Neutral	This study was stopped due to insufficient recruitment.
Insufficient Enrollment			|Insufficient Enrollment|||	1	NCT00368/NCT00368264.xml-77-	Phase 2/Phase 3	2	NCT00368264	Terminated	Neutral	Failure to recruit patients with membranous lupus nephritis not previously treated with azathioprine .
Insufficient Enrollment			|Insufficient Enrollment|||	1	NCT00370/NCT00370526.xml-49-	Phase 4	4	NCT00370526	Terminated	Neutral	Insufficient enrollment
Insufficient Enrollment			|Insufficient Enrollment|||	1	NCT00107/NCT00107081.xml-76-	Phase 3	3	NCT00107081	Terminated	Neutral	Accrual goal for interventional part not achievable
Insufficient Enrollment			|Insufficient Enrollment|||	1	NCT00205/NCT00205413.xml-32-	N/A	0	NCT00205413	Terminated	Neutral	low accrual
Insufficient Enrollment			|Insufficient Enrollment|||	1	NCT00651/NCT00651339.xml-40-	N/A	0	NCT00651339	Terminated	Neutral	recruiting or enrolling participants has halted prematurely and will not resume
Insufficient Enrollment			|Insufficient Enrollment|||	1	NCT00143/NCT00143728.xml-38-	Phase 4	4	NCT00143728	Suspended	Neutral	Enrollment.
Insufficient Enrollment			|Insufficient Enrollment|||	1	NCT00229/NCT00229567.xml-89-	N/A	0	NCT00229567	Terminated	Neutral	insufficient numbers of eligible patients as laparscopic surgery increased and open surgery decreased.
Insufficient Enrollment			|Insufficient Enrollment|||	1	NCT00542/NCT00542828.xml-42-	Phase 2	2	NCT00542828	Terminated	Neutral	Study terminated due to slow enrollment.
Insufficient Enrollment			|Insufficient Enrollment|||	1	NCT00347/NCT00347906.xml-32-	N/A	0	NCT00347906	Terminated	Neutral	Difficulties in recruiting patients
Insufficient Enrollment			|Insufficient Enrollment|||	1	NCT00535/NCT00535899.xml-73-	N/A	0	NCT00535899	Terminated	Neutral	unable to find subjects meeting inclusion criteria
Insufficient Enrollment			|Insufficient Enrollment|||	1	NCT00763/NCT00763009.xml-48-	Phase 4	4	NCT00763009	Terminated	Neutral	Limited numbers of patients qualified for trial
Insufficient Enrollment			|Insufficient Enrollment|||	1	NCT00387/NCT00387192.xml-33-	Phase 3	3	NCT00387192	Terminated	Neutral	Due to slow recruitment and a significant delay in reaching the recruitment target.
Insufficient Enrollment			|Insufficient Enrollment|||	1	NCT00409/NCT00409084.xml-41-	Phase 3	3	NCT00409084	Withdrawn	Neutral	Lack of enrollment
Insufficient Enrollment			|Insufficient Enrollment|||	1	"NCT01035/NCT01035177.xml-131-	N/A	0	NCT01035177	Terminated	Neutral	Difficulties of recruitment, lack of elligible patients"
Insufficient Enrollment			|Insufficient Enrollment|||	1	NCT00567/NCT00567658.xml-49-	Phase 3	3	NCT00567658	Withdrawn	Neutral	The decision of terminate the study was reached due to difficulties surrounding recruitment and enrollment of subjects since the inception of the study.
Insufficient Enrollment			|Insufficient Enrollment|||	1	NCT00151/NCT00151099.xml-32-	Phase 4	4	NCT00151099	Withdrawn	Neutral	There is no possibility to reach the target patient number within the set time frame
Insufficient Enrollment			|Insufficient Enrollment|||	1	NCT00705/NCT00705822.xml-36-	Phase 3	3	NCT00705822	Terminated	Neutral	low recruitment rate
Insufficient Enrollment			|Insufficient Enrollment|||	1	NCT00691/NCT00691977.xml-41-	Phase 1	1	NCT00691977	Terminated	Neutral	poor accrual
Insufficient Enrollment			|Insufficient Enrollment|||	1	NCT00599/NCT00599287.xml-37-	Phase 3	3	NCT00599287	Terminated	Neutral	Inclusion rate too low due to a lack of eligible patients and difficulties obtaining informed consent.
Insufficient Enrollment			|Insufficient Enrollment|||	1	NCT00522/NCT00522171.xml-66-	Phase 4	4	NCT00522171	Terminated	Neutral	This study was terminated early due to lack of adequate enrollment.
Insufficient Enrollment			|Insufficient Enrollment|||	1	NCT00637/NCT00637403.xml-39-	Phase 1	1	NCT00637403	Terminated	Neutral	Difficulty finding the required subject population
Insufficient Enrollment			|Insufficient Enrollment|||	1	NCT00351/NCT00351637.xml-35-	Phase 2	2	NCT00351637	Suspended	Neutral	Study suspended due to low accrual
Insufficient Enrollment			|Insufficient Enrollment|||	1	NCT00717/NCT00717171.xml-33-	Phase 4	4	NCT00717171	Terminated	Neutral	Low enrollment
Insufficient Enrollment			|Insufficient Enrollment|||	1	NCT00673/NCT00673972.xml-59-	Phase 4	4	NCT00673972	Withdrawn	Neutral	difficulty in recruiting patients
Insufficient Enrollment			|Insufficient Enrollment|||	1	NCT00996/NCT00996502.xml-62-	Phase 1/Phase 2	1	NCT00996502	Terminated	Neutral	Poor enrollment
Insufficient Enrollment			|Insufficient Enrollment|||	1	NCT00321/NCT00321087.xml-52-	Phase 2	2	NCT00321087	Terminated	Neutral	Slow enrollment
Insufficient Enrollment			|Insufficient Enrollment|||	1	NCT00217/NCT00217009.xml-36-	Phase 4	4	NCT00217009	Withdrawn	Neutral	Unfortunately we had unforeseen difficulty recruiting to this study. Therefore we have decided to halt the study and not publish the results.
Insufficient Enrollment			|Insufficient Enrollment|||	1	"NCT00338/NCT00338455.xml-111-	Phase 2/Phase 3	2	NCT00338455	Terminated	Neutral	DSMC acknowledged no safety concerns with the trial, recommending that the trial be terminated due to slow enrollment."
Insufficient Enrollment			|Insufficient Enrollment|||	1	NCT00236/NCT00236912.xml-69-	Phase 4	4	NCT00236912	Terminated	Neutral	This study was terminated due to low enrollment.
Insufficient Enrollment			|Insufficient Enrollment|||	1	NCT00378/NCT00378404.xml-36-	Phase 1	1	NCT00378404	Terminated	Neutral	Slow accrual
Insufficient Enrollment			|Insufficient Enrollment|||	1	NCT00283/NCT00283426.xml-57-	Phase 1	1	NCT00283426	Terminated	Neutral	Slow patient recruitment
Insufficient Enrollment			|Insufficient Enrollment|||	1	NCT00361/NCT00361621.xml-68-	Phase 2	2	NCT00361621	Terminated	Neutral	Closed due to slow accrual
Insufficient Enrollment			|Insufficient Enrollment|||	1	NCT00584/NCT00584636.xml-95-	Phase 4	4	NCT00584636	Terminated	Neutral	lack of eligible patients
Insufficient Enrollment			|Insufficient Enrollment|||	1	NCT00459/NCT00459563.xml-44-	N/A	0	NCT00459563	Terminated	Neutral	Inadequate enrollment
Insufficient Enrollment			|Insufficient Enrollment|||	1	NCT00440/NCT00440076.xml-69-	Phase 2	2	NCT00440076	Withdrawn	Neutral	Low accrual
Insufficient Enrollment			|Insufficient Enrollment|||	1	NCT00471/NCT00471367.xml-35-	Phase 1	1	NCT00471367	Terminated	Neutral	Part B of the study was terminated early due to a lack of enrollment.
Insufficient Enrollment			|Insufficient Enrollment|||	1	NCT00633/NCT00633087.xml-53-	Phase 1/Phase 2	1	NCT00633087	Suspended	Neutral	closed to accrual
Insufficient Enrollment			|Insufficient Enrollment|||	1	NCT00788/NCT00788320.xml-132-	N/A	0	NCT00788320	Terminated	Neutral	Inadequate enrollment
Insufficient Enrollment			|Insufficient Enrollment|||	1	NCT01062/NCT01062191.xml-66-	N/A	0	NCT01062191	Terminated	Neutral	Lack of enrollment
Insufficient Enrollment			|Insufficient Enrollment|||	1	NCT00176/NCT00176514.xml-44-	N/A	0	NCT00176514	Terminated	Neutral	slow accrual
Insufficient Enrollment			|Insufficient Enrollment|||	1	NCT00861/NCT00861887.xml-68-	N/A	0	NCT00861887	Withdrawn	Neutral	Difficult enrollment
Insufficient Enrollment			|Insufficient Enrollment|||	1	NCT00377/NCT00377247.xml-64-	Phase 1/Phase 2	1	NCT00377247	Terminated	Neutral	study closed to accrual due to slow accrual
Insufficient Enrollment			|Insufficient Enrollment|||	1	NCT00296/NCT00296959.xml-88-	Phase 2	2	NCT00296959	Terminated	Neutral	early termination due to slow recruitment
Insufficient Enrollment			|Insufficient Enrollment|||	1	NCT00329/NCT00329732.xml-43-	N/A	0	NCT00329732	Terminated	Neutral	Study terminated due to inadequate recruitment
Insufficient Enrollment			|Insufficient Enrollment|||	1	NCT00496/NCT00496899.xml-51-	N/A	0	NCT00496899	Terminated	Neutral	The study was stopped prematurally due to low recruiting
Insufficient Enrollment			|Insufficient Enrollment|||	1	NCT00524/NCT00524485.xml-99-	N/A	0	NCT00524485	Terminated	Neutral	Withdrawn due to low accrual
Insufficient Enrollment			|Insufficient Enrollment|||	1	NCT00855/NCT00855114.xml-70-	Phase 2	2	NCT00855114	Terminated	Neutral	Withdrawn due to no accrual
Insufficient Enrollment			|Insufficient Enrollment|||	1	NCT00176/NCT00176657.xml-70-	Phase 2	2	NCT00176657	Terminated	Neutral	Inability to attain sufficient numbers of subjects
Insufficient Enrollment			|Insufficient Enrollment|||	1	NCT00511/NCT00511758.xml-79-	N/A	0	NCT00511758	Terminated	Neutral	Low accrual rate.
Insufficient Enrollment			|Insufficient Enrollment|||	1	NCT00180/NCT00180219.xml-41-	Phase 1	1	NCT00180219	Terminated	Neutral	recruitment failure
Insufficient Enrollment			|Insufficient Enrollment|||	1	NCT00722/NCT00722254.xml-136-	N/A	0	NCT00722254	Withdrawn	Neutral	This study was stopped due to poor enrollment numbers
Insufficient Enrollment			|Insufficient Enrollment|||	1	NCT00090/NCT00090480.xml-90-	Phase 1/Phase 2	1	NCT00090480	Terminated	Neutral	Enrollment goals unable to be reached.
Insufficient Enrollment			|Insufficient Enrollment|||	1	NCT00460/NCT00460460.xml-33-	Phase 1	1	NCT00460460	Terminated	Neutral	Study was terminated due to low enrollment
Insufficient Enrollment			|Insufficient Enrollment|||	1	NCT00228/NCT00228995.xml-53-	Phase 2	2	NCT00228995	Terminated	Neutral	This study was stopped due to slow enrollment after enrolling only 9 of 80 patients over 14 months time.
Insufficient Enrollment			|Insufficient Enrollment|||	1	NCT00482/NCT00482287.xml-41-	Phase 2	2	NCT00482287	Withdrawn	Neutral	Site did not recruit any patients
Insufficient Enrollment			|Insufficient Enrollment|||	1	NCT00669/NCT00669071.xml-39-	Phase 4	4	NCT00669071	Terminated	Neutral	Enrollment closed
Insufficient Enrollment			|Insufficient Enrollment|||	1	NCT00761/NCT00761514.xml-34-	Phase 4	4	NCT00761514	Terminated	Neutral	The study was terminated due to low enrollment.
Insufficient Enrollment			|Insufficient Enrollment|||	1	NCT00826/NCT00826709.xml-52-	Phase 3	3	NCT00826709	Suspended	Neutral	The 2008-09 North American peak influenza season ended prior to study completion.
Insufficient Enrollment			|Insufficient Enrollment|||	1	NCT00660/NCT00660595.xml-34-	Phase 3	3	NCT00660595	Terminated	Neutral	To difficult to recruit patients in the acute setting
Insufficient Enrollment			|Insufficient Enrollment|||	1	NCT00230/NCT00230035.xml-179-	Phase 2	2	NCT00230035	Withdrawn	Neutral	recommended by DSMB due to lack of accrual
Insufficient Enrollment			|Insufficient Enrollment|||	1	NCT00221/NCT00221286.xml-82-	Phase 3	3	NCT00221286	Terminated	Neutral	Lack of accrual
Insufficient Enrollment			|Insufficient Enrollment|||	1	NCT00510/NCT00510198.xml-38-	N/A	0	NCT00510198	Terminated	Neutral	Study enrollment significantly below protocol expectation
Insufficient Enrollment			|Insufficient Enrollment|||	1	NCT00431/NCT00431613.xml-43-	Phase 2	2	NCT00431613	Withdrawn	Neutral	Poor Accrual
Insufficient Enrollment			|Insufficient Enrollment|||	1	"NCT00766/NCT00766402.xml-61-	Phase 4	4	NCT00766402	Terminated	Neutral	Due to difficult enrollment, and investigator agreed to terminate this study."
Insufficient Enrollment			|Insufficient Enrollment|||	1	NCT00518/NCT00518245.xml-50-	Phase 4	4	NCT00518245	Terminated	Neutral	Low rate of patient recruitment; low likelihood of achieving the sample size in a reasonable time frame. No safety concerns.
Insufficient Enrollment			|Insufficient Enrollment|||	1	NCT00393/NCT00393562.xml-54-	N/A	0	NCT00393562	Terminated	Neutral	Unable to recruit any subjects for this study
Insufficient Enrollment			|Insufficient Enrollment|||	1	NCT00243/NCT00243308.xml-50-	Phase 2	2	NCT00243308	Terminated	Neutral	Third dose group not recruited due to slow enrollment.
Insufficient Enrollment			|Insufficient Enrollment|||	1	NCT00241/NCT00241462.xml-33-	Phase 4	4	NCT00241462	Terminated	Neutral	Due to poor patient enrollment
Insufficient Enrollment			|Insufficient Enrollment|||	1	NCT00236/NCT00236405.xml-54-	Phase 2	2	NCT00236405	Terminated	Neutral	The study was terminated due to poor enrollment.
Insufficient Enrollment			|Insufficient Enrollment|||	1	NCT00496/NCT00496379.xml-68-	Phase 2	2	NCT00496379	Terminated	Neutral	This study has closed to accrual early due to slow accrual.
Insufficient Enrollment			|Insufficient Enrollment|||	1	NCT00718/NCT00718640.xml-53-	Phase 2	2	NCT00718640	Terminated	Neutral	Study was stopped prematurely due to poor recruitment.
Insufficient Enrollment			|Insufficient Enrollment|||	1	NCT00176/NCT00176540.xml-64-	N/A	0	NCT00176540	Terminated	Neutral	slow accrual
Insufficient Enrollment			|Insufficient Enrollment|||	1	NCT00307/NCT00307918.xml-42-	Phase 3	3	NCT00307918	Terminated	Neutral	lack of patients
Insufficient Enrollment			|Insufficient Enrollment|||	1	NCT00650/NCT00650975.xml-41-	Phase 2/Phase 3	2	NCT00650975	Terminated	Neutral	Slow enrollment rate.
Insufficient Enrollment			|Insufficient Enrollment|||	1	NCT00226/NCT00226889.xml-50-	Phase 1/Phase 2	1	NCT00226889	Terminated	Neutral	failure of recruiting a sufficient number of patients
Insufficient Enrollment			|Insufficient Enrollment|||	1	NCT00568/NCT00568009.xml-39-	N/A	0	NCT00568009	Terminated	Neutral	additional enrolment criteria made patients' recruitment not feasible anymore
Insufficient Enrollment			|Insufficient Enrollment|||	1	NCT00003/NCT00003487.xml-59-	Phase 2	2	NCT00003487	Terminated	Neutral	Withdrawn due to slow enrollment
Insufficient Enrollment			|Insufficient Enrollment|||	1	NCT00428/NCT00428194.xml-69-	Phase 1	1	NCT00428194	Terminated	Neutral	Withdrawn due to lack of accrual
Insufficient Enrollment			|Insufficient Enrollment|||	1	NCT00151/NCT00151671.xml-62-	Phase 2/Phase 3	2	NCT00151671	Terminated	Neutral	insufficient enrollment rate
Insufficient Enrollment			|Insufficient Enrollment|||	1	NCT00623/NCT00623025.xml-32-	Phase 3	3	NCT00623025	Terminated	Neutral	The study was discontinued prematurely on 10AUG2009 due to low recruitment.
Insufficient Enrollment			|Insufficient Enrollment|||	1	NCT00295/NCT00295776.xml-34-	Phase 2/Phase 3	2	NCT00295776	Terminated	Neutral	enrollment difficult due to inclusion/exclusion criteria/protocol requirements
Insufficient Enrollment			|Insufficient Enrollment|||	1	"NCT00038/NCT00038038.xml-62-	N/A	0	NCT00038038	Terminated	Neutral	No participants enrolled, study terminated."
Insufficient Enrollment			|Insufficient Enrollment|||	1	NCT00211/NCT00211380.xml-76-	N/A	0	NCT00211380	Terminated	Neutral	Recruitment was too difficult
Insufficient Enrollment			|Insufficient Enrollment|||	1	NCT00221/NCT00221728.xml-79-	Phase 2/Phase 3	2	NCT00221728	Terminated	Neutral	lack of patients
Insufficient Enrollment			|Insufficient Enrollment|||	1	NCT00859/NCT00859924.xml-104-	N/A	0	NCT00859924	Terminated	Neutral	Lack of Enrollment
Insufficient Enrollment			|Insufficient Enrollment|||	1	NCT00639/NCT00639405.xml-71-	N/A	0	NCT00639405	Terminated	Neutral	Subject population not available.
Insufficient Enrollment			|Insufficient Enrollment|||	1	NCT00120/NCT00120796.xml-84-	Phase 3	3	NCT00120796	Terminated	Neutral	poor patient recrutment
Insufficient Enrollment			|Insufficient Enrollment|||	1	NCT00371/NCT00371579.xml-54-	N/A	0	NCT00371579	Withdrawn	Neutral	no actual patients recruited within year 1 after ethical committee approval
Insufficient Enrollment			|Insufficient Enrollment|||	1	NCT00585/NCT00585611.xml-55-	N/A	0	NCT00585611	Terminated	Neutral	Unable to recruit into the study
Insufficient Enrollment			|Insufficient Enrollment|||	1	NCT00100/NCT00100971.xml-75-	Phase 1	1	NCT00100971	Terminated	Neutral	Protocol is withdrawn due to inadequate accrual
Insufficient Enrollment			|Insufficient Enrollment|||	1	NCT00302/NCT00302770.xml-32-	Phase 3	3	NCT00302770	Terminated	Neutral	This study was terminated due to poor enrollment
Insufficient Enrollment			|Insufficient Enrollment|||	1	NCT00867/NCT00867061.xml-84-	Phase 1/Phase 2	1	NCT00867061	Withdrawn	Neutral	Mutual decision by site and sponsor because of difficulty recruiting Patients.
Insufficient Enrollment			|Insufficient Enrollment|||	1	NCT00975/NCT00975234.xml-54-	Phase 2	2	NCT00975234	Terminated	Neutral	Lack of recruitment
Insufficient Enrollment			|Insufficient Enrollment|||	1	NCT00499/NCT00499382.xml-61-	N/A	0	NCT00499382	Terminated	Neutral	Slow accrual; study terminated.
Insufficient Enrollment			|Insufficient Enrollment|||	1	NCT00657/NCT00657137.xml-37-	Phase 2	2	NCT00657137	Terminated	Neutral	Slow accrual
Insufficient Enrollment			|Insufficient Enrollment|||	1	NCT00491/NCT00491374.xml-35-	Phase 4	4	NCT00491374	Terminated	Neutral	Very poor enrollment
Insufficient Enrollment			|Insufficient Enrollment|||	1	NCT00419/NCT00419653.xml-52-	Phase 4	4	NCT00419653	Terminated	Neutral	Recruitment issues
Insufficient Enrollment			|Insufficient Enrollment|||	1	NCT00531/NCT00531349.xml-88-	Phase 3	3	NCT00531349	Terminated	Neutral	Lack of study population
Insufficient Enrollment			|Insufficient Enrollment|||	1	NCT00392/NCT00392028.xml-58-	N/A	0	NCT00392028	Withdrawn	Neutral	no recruitment
Insufficient Enrollment			|Insufficient Enrollment|||	1	NCT00578/NCT00578097.xml-40-	Phase 2	2	NCT00578097	Terminated	Neutral	The study was terminated early due to poor recruitment.
Insufficient Enrollment			|Insufficient Enrollment|||	1	NCT00313/NCT00313092.xml-52-	N/A	0	NCT00313092	Terminated	Neutral	recruiting problems
Insufficient Enrollment			|Insufficient Enrollment|||	1	NCT00760/NCT00760188.xml-41-	N/A	0	NCT00760188	Withdrawn	Neutral	No patients recruited into study.
Insufficient Enrollment			|Insufficient Enrollment|||	1	NCT00045/NCT00045721.xml-74-	Phase 1	1	NCT00045721	Terminated	Neutral	Poor accrual
Insufficient Enrollment			|Insufficient Enrollment|||	1	NCT00237/NCT00237653.xml-103-	Phase 3	3	NCT00237653	Terminated	Neutral	difficulty to include patients
Insufficient Enrollment			|Insufficient Enrollment|||	1	NCT00390/NCT00390364.xml-67-	Phase 2	2	NCT00390364	Terminated	Neutral	Withdrawn due to low accrual
Insufficient Enrollment			|Insufficient Enrollment|||	1	NCT00727/NCT00727090.xml-45-	Phase 4	4	NCT00727090	Terminated	Neutral	Enrollment below goal.
Insufficient Enrollment			|Insufficient Enrollment|||	1	NCT00583/NCT00583427.xml-46-	Phase 1	1	NCT00583427	Terminated	Neutral	This study put on inactive status due to no identifiable subjects to enter the protocol.
Insufficient Enrollment			|Insufficient Enrollment|||	1	NCT00773/NCT00773084.xml-48-	N/A	0	NCT00773084	Suspended	Neutral	Difficualty in recruiting patients
Insufficient Enrollment			|Insufficient Enrollment|||	1	NCT00200/NCT00200746.xml-64-	Phase 2	2	NCT00200746	Terminated	Neutral	lack of enrollment
Insufficient Enrollment			|Insufficient Enrollment|||	1	NCT00202/NCT00202371.xml-43-	Phase 4	4	NCT00202371	Withdrawn	Neutral	Too few inclusions
Insufficient Enrollment			|Insufficient Enrollment|||	1	NCT00151/NCT00151632.xml-59-	Phase 3	3	NCT00151632	Terminated	Neutral	insufficient enrollment
Insufficient Enrollment			|Insufficient Enrollment|||	1	NCT00550/NCT00550849.xml-47-	Phase 1/Phase 2	1	NCT00550849	Terminated	Neutral	Enrollment discontinued after second cohort completed.
Insufficient Enrollment			|Insufficient Enrollment|||	1	NCT00816/NCT00816777.xml-101-	Phase 1/Phase 2	1	NCT00816777	Terminated	Neutral	Lack of enrollment
Insufficient Enrollment			|Insufficient Enrollment|||	1	NCT00435/NCT00435123.xml-78-	N/A	0	NCT00435123	Terminated	Neutral	Increased use of commercial product; less eligible patients &amp; poor enrollment.
Insufficient Enrollment			|Insufficient Enrollment|||	1	NCT00551/NCT00551395.xml-32-	Phase 3	3	NCT00551395	Terminated	Neutral	Poor recruitment
Insufficient Enrollment			|Insufficient Enrollment|||	1	NCT00957/NCT00957034.xml-43-	Phase 2	2	NCT00957034	Terminated	Neutral	Due to difficult patient enrollment.
Insufficient Enrollment			|Insufficient Enrollment|||	1	NCT00178/NCT00178282.xml-50-	N/A	0	NCT00178282	Terminated	Neutral	The study was terminated early due to poor subject enrollment.
Insufficient Enrollment			|Insufficient Enrollment|||	1	NCT00345/NCT00345306.xml-40-	Phase 4	4	NCT00345306	Suspended	Neutral	no patient was recruited till 1/2008
Insufficient Enrollment			|Insufficient Enrollment|||	1	NCT00437/NCT00437606.xml-36-	Phase 1	1	NCT00437606	Terminated	Neutral	poor recruitment
Insufficient Enrollment			|Insufficient Enrollment|||	1	NCT00493/NCT00493805.xml-47-	Phase 4	4	NCT00493805	Terminated	Neutral	Slow Enrollment
Insufficient Enrollment			|Insufficient Enrollment|||	1	NCT00351/NCT00351715.xml-36-	Phase 2	2	NCT00351715	Suspended	Neutral	Study stopped due to low accrual
Insufficient Enrollment			|Insufficient Enrollment|||	1	NCT00398/NCT00398333.xml-56-	Phase 4	4	NCT00398333	Terminated	Neutral	Impossibility to accomplish the sample size in assigned time.
Insufficient Enrollment			|Insufficient Enrollment|||	1	NCT00307/NCT00307853.xml-44-	Phase 3	3	NCT00307853	Terminated	Neutral	lack of patients
Insufficient Enrollment			|Insufficient Enrollment|||	1	NCT00893/NCT00893997.xml-109-	Phase 2	2	NCT00893997	Terminated	Neutral	The trial was ended per sponsor due to slow accrual rates.
Insufficient Enrollment			|Insufficient Enrollment|||	1	NCT00211/NCT00211354.xml-39-	Phase 2	2	NCT00211354	Withdrawn	Neutral	No subjects enrolled
Insufficient Enrollment			|Insufficient Enrollment|||	1	NCT00876/NCT00876174.xml-48-	N/A	0	NCT00876174	Terminated	Neutral	no accrual
Insufficient Enrollment			|Insufficient Enrollment|||	1	NCT00522/NCT00522691.xml-64-	N/A	0	NCT00522691	Withdrawn	Neutral	slow recruitment
Insufficient Enrollment			|Insufficient Enrollment|||	1	NCT00121/NCT00121875.xml-81-	Phase 4	4	NCT00121875	Terminated	Neutral	Enrollment was too low.
Insufficient Enrollment			|Insufficient Enrollment|||	1	"NCT00922/NCT00922714.xml-49-	Phase 4	4	NCT00922714	Terminated	Neutral	Slow recruitment, stopped after 4 years"
Insufficient Enrollment			|Insufficient Enrollment|||	1	NCT00096/NCT00096460.xml-87-	Phase 2/Phase 3	2	NCT00096460	Terminated	Neutral	lower than anticipated accrual
Insufficient Enrollment			|Insufficient Enrollment|||	1	NCT00843/NCT00843154.xml-72-	Phase 3	3	NCT00843154	Terminated	Neutral	Insufficient enrollment
Insufficient Enrollment			|Insufficient Enrollment|||	1	NCT00771/NCT00771316.xml-32-	Phase 3	3	NCT00771316	Terminated	Neutral	feasibility and low enrollment
Insufficient Enrollment			|Insufficient Enrollment|||	1	NCT00087/NCT00087334.xml-82-	Phase 1/Phase 2	1	NCT00087334	Terminated	Neutral	Withdrawn due to poor/low accrual
Insufficient Enrollment			|Insufficient Enrollment|||	1	NCT00214/NCT00214305.xml-33-	N/A	0	NCT00214305	Withdrawn	Neutral	low accrual
Insufficient Enrollment			|Insufficient Enrollment|||	1	NCT00734/NCT00734695.xml-57-	Phase 1	1	NCT00734695	Withdrawn	Neutral	couldn't recruit patients
Insufficient Enrollment			|Insufficient Enrollment|||	1	NCT00352/NCT00352768.xml-32-	Phase 4	4	NCT00352768	Terminated	Neutral	This study was prematurely terminated (26 June 2009) due to slow recruitment
Insufficient Enrollment			|Insufficient Enrollment|||	1	NCT00378/NCT00378027.xml-69-	Phase 4	4	NCT00378027	Terminated	Neutral	enrollment criteria not met by PI patient population
Insufficient Enrollment			|Insufficient Enrollment|||	1	NCT00236/NCT00236002.xml-51-	Phase 3	3	NCT00236002	Terminated	Neutral	Slow accrual than anticipated.
Insufficient Enrollment			|Insufficient Enrollment|||	1	NCT00630/NCT00630903.xml-33-	Phase 4	4	NCT00630903	Terminated	Neutral	Insufficient accrual
Insufficient Enrollment			|Insufficient Enrollment|||	1	NCT00454/NCT00454402.xml-38-	Phase 3	3	NCT00454402	Terminated	Neutral	Discontinued due to incomplete recruitment
Insufficient Enrollment			|Insufficient Enrollment|||	1	NCT00440/NCT00440570.xml-55-	Phase 1	1	NCT00440570	Withdrawn	Neutral	Poor accrual
Insufficient Enrollment			|Insufficient Enrollment|||	1	NCT00586/NCT00586807.xml-48-	N/A	0	NCT00586807	Terminated	Neutral	poor enrollment
Insufficient Enrollment			|Insufficient Enrollment|||	1	NCT00635/NCT00635297.xml-37-	N/A	0	NCT00635297	Suspended	Neutral	Problems with patient recruitement
Insufficient Enrollment			|Insufficient Enrollment|||	1	NCT00453/NCT00453414.xml-31-	Phase 2	2	NCT00453414	Withdrawn	Neutral	Withdrawn due to lack of enrollment
Insufficient Enrollment			|Insufficient Enrollment|||	1	NCT00626/NCT00626600.xml-42-	Phase 3	3	NCT00626600	Terminated	Neutral	Lack of recruitment
Insufficient Enrollment			|Insufficient Enrollment|||	1	NCT00872/NCT00872300.xml-33-	Phase 2	2	NCT00872300	Terminated	Neutral	Low recruitment rate
Insufficient Enrollment			|Insufficient Enrollment|||	1	NCT00830/NCT00830401.xml-58-	Phase 2	2	NCT00830401	Terminated	Neutral	Abnormality prevalence revealed to be much lower than expected.
Insufficient Enrollment			|Insufficient Enrollment|||	1	NCT00165/NCT00165750.xml-31-	Phase 4	4	NCT00165750	Terminated	Neutral	Lack of patients to enroll.
Insufficient Enrollment			|Insufficient Enrollment|||	1	NCT00894/NCT00894465.xml-36-	N/A	0	NCT00894465	Terminated	Neutral	Most pts requested to be treated with versed. It was difficult to randomize pts.
Insufficient Enrollment			|Insufficient Enrollment|||	1	NCT00713/NCT00713674.xml-41-	N/A	0	NCT00713674	Withdrawn	Neutral	Lack of patient recruitment.
Insufficient Enrollment			|Insufficient Enrollment|||	1	NCT00156/NCT00156000.xml-70-	Phase 1	1	NCT00156000	Terminated	Neutral	This study was stopped because of insufficient enrollment.
Insufficient Enrollment			|Insufficient Enrollment|||	1	NCT00162/NCT00162812.xml-174-	Phase 2	2	NCT00162812	Terminated	Neutral	Low accrual rate
Insufficient Enrollment			|Insufficient Enrollment|||	1	NCT00815/NCT00815633.xml-60-	Phase 4	4	NCT00815633	Terminated	Neutral	Failed to enroll patients
Insufficient Enrollment			|Insufficient Enrollment|||	1	"NCT00306/NCT00306462.xml-53-	N/A	0	NCT00306462	Terminated	Neutral	No enrollment in past year, lack of interest"
Insufficient Enrollment			|Insufficient Enrollment|||	1	NCT00739/NCT00739089.xml-40-	N/A	0	NCT00739089	Terminated	Neutral	Study stopped due to a lack of enrollment.
Insufficient Enrollment			|Insufficient Enrollment|||	1	NCT00427/NCT00427427.xml-58-	Phase 2	2	NCT00427427	Terminated	Neutral	lack of accrual
Insufficient Enrollment			|Insufficient Enrollment|||	1	NCT00514/NCT00514618.xml-228-	N/A	0	NCT00514618	Terminated	Neutral	Poor enrollment
Insufficient Enrollment			|Insufficient Enrollment|||	1	NCT00493/NCT00493584.xml-94-	N/A	0	NCT00493584	Terminated	Neutral	Due to insufficient patient inclusion the study has been stopped prematurely.
Insufficient Enrollment			|Insufficient Enrollment|||	1	NCT00418/NCT00418678.xml-79-	Phase 4	4	NCT00418678	Terminated	Neutral	Enrollment was too slow
Insufficient Enrollment			|Insufficient Enrollment|||	1	NCT00310/NCT00310765.xml-40-	Phase 4	4	NCT00310765	Terminated	Neutral	Study was terminated by the sponsor due to low accrual.
Insufficient Enrollment			|Insufficient Enrollment|||	1	NCT01007/NCT01007851.xml-36-	Phase 3	3	NCT01007851	Terminated	Neutral	Lower than anticipated recruitment
Insufficient Enrollment			|Insufficient Enrollment|||	1	NCT00242/NCT00242359.xml-35-	Phase 4	4	NCT00242359	Withdrawn	Neutral	could not find subject population
Insufficient Enrollment			|Insufficient Enrollment|||	1	NCT00649/NCT00649311.xml-42-	Phase 2	2	NCT00649311	Terminated	Neutral	Poor enrollment; termination not due to safety reasons.
Insufficient Enrollment			|Insufficient Enrollment|||	1	"NCT00374/NCT00374543.xml-54-	Phase 4	4	NCT00374543	Terminated	Neutral	After utilizing all available recruitment resources, it was determined that the recruitment goal for the study could not be achieved"
Insufficient Enrollment			|Insufficient Enrollment|||	1	"NCT00236/NCT00236678.xml-52-	Phase 2	2	NCT00236678	Terminated	Neutral	This study was terminated due to slow enrollment, despite protocol amendments to change the entrance criteria."
Insufficient Enrollment			|Insufficient Enrollment|||	1	NCT00546/NCT00546611.xml-39-	Phase 1	1	NCT00546611	Withdrawn	Neutral	No enrolement
Insufficient Enrollment			|Insufficient Enrollment|||	1	"NCT00396/NCT00396487.xml-54-	Phase 3	3	NCT00396487	Terminated	Neutral	Only one patient included as per Feb. 4, 2008."
Insufficient Enrollment			|Insufficient Enrollment|||	1	NCT00119/NCT00119015.xml-62-	Phase 4	4	NCT00119015	Terminated	Neutral	Difficulty in recruitment
Insufficient Enrollment			|Insufficient Enrollment|||	1	NCT00419/NCT00419055.xml-50-	Phase 2/Phase 3	2	NCT00419055	Withdrawn	Neutral	Stopped early due to inability to recruit full 100 subjects over 2 years
Insufficient Enrollment			|Insufficient Enrollment|||	1	NCT00539/NCT00539942.xml-44-	Phase 3	3	NCT00539942	Terminated	Neutral	Problems with accrual
Insufficient Enrollment			|Insufficient Enrollment|||	1	NCT00302/NCT00302211.xml-35-	Phase 3	3	NCT00302211	Terminated	Neutral	Terminated due to slow enrollment
Insufficient Enrollment			|Insufficient Enrollment|||	1	NCT00702/NCT00702819.xml-74-	Phase 1	1	NCT00702819	Terminated	Neutral	Low enrollment due to the stringent enrollment criteria. Unable to answer study questions
Insufficient Enrollment			|Insufficient Enrollment|||	1	NCT00566/NCT00566956.xml-59-	Phase 2	2	NCT00566956	Terminated	Neutral	The study was terminated because it is very difficult to recruit more patients.
Insufficient Enrollment			|Insufficient Enrollment|||	1	NCT00238/NCT00238277.xml-65-	Phase 2	2	NCT00238277	Terminated	Neutral	Withdrawn - due to lack of accrual
Insufficient Enrollment			|Insufficient Enrollment|||	1	NCT00590/NCT00590967.xml-90-	Phase 2	2	NCT00590967	Terminated	Neutral	Due to low accrual
Insufficient Enrollment			|Insufficient Enrollment|||	1	NCT00006/NCT00006451.xml-59-	Phase 3	3	NCT00006451	Terminated	Neutral	Withdrawn due to no accrual
Insufficient Enrollment			|Insufficient Enrollment|||	1	NCT00199/NCT00199524.xml-41-	Phase 4	4	NCT00199524	Terminated	Neutral	Enrollment was slower than anticipated.
Insufficient Enrollment			|Insufficient Enrollment|||	1	NCT00528/NCT00528502.xml-56-	Phase 3	3	NCT00528502	Terminated	Neutral	Terminated due to no patient enrollment.
Insufficient Enrollment			|Insufficient Enrollment|||	1	NCT00169/NCT00169676.xml-80-	N/A	0	NCT00169676	Suspended	Neutral	Study closed due to low enrollment.
Insufficient Enrollment			|Insufficient Enrollment|||	1	NCT00485/NCT00485563.xml-57-	Phase 2	2	NCT00485563	Terminated	Neutral	Changes in treatment paradigm resulted in a lower than expected rate of accrual.
Insufficient Enrollment			|Insufficient Enrollment|||	1	NCT00216/NCT00216931.xml-35-	N/A	0	NCT00216931	Withdrawn	Neutral	No patients enrolled after three years
Insufficient Enrollment			|Insufficient Enrollment|||	1	NCT00255/NCT00255008.xml-38-	Phase 4	4	NCT00255008	Terminated	Neutral	Slow enrollment
Insufficient Enrollment			|Insufficient Enrollment|||	1	NCT00566/NCT00566644.xml-96-	Phase 3	3	NCT00566644	Terminated	Neutral	Withdrawn due to poor accrual
Insufficient Enrollment			|Insufficient Enrollment|||	1	NCT00495/NCT00495521.xml-34-	Phase 2	2	NCT00495521	Terminated	Neutral	Efforts at recruitment have halted as recruitment was poor
Insufficient Enrollment			|Insufficient Enrollment|||	1	NCT00280/NCT00280280.xml-51-	Phase 1	1	NCT00280280	Terminated	Neutral	low patient accrual
Insufficient Enrollment			|Insufficient Enrollment|||	1	NCT00559/NCT00559351.xml-55-	Phase 3	3	NCT00559351	Terminated	Neutral	difficulty in recruitment
Insufficient Enrollment			|Insufficient Enrollment|||	1	NCT00287/NCT00287378.xml-193-	N/A	0	NCT00287378	Terminated	Neutral	lack of enrollment
Insufficient Enrollment			|Insufficient Enrollment|||	1	NCT00414/NCT00414453.xml-47-	Phase 2	2	NCT00414453	Terminated	Neutral	Did not reach enrollment goals
Insufficient Enrollment			|Insufficient Enrollment|||	1	NCT00391/NCT00391534.xml-66-	Phase 3	3	NCT00391534	Terminated	Neutral	Low recruitment rate
Insufficient Enrollment			|Insufficient Enrollment|||	1	NCT00078/NCT00078806.xml-43-	Phase 3	3	NCT00078806	Terminated	Neutral	the study was terminated because of slow enrollment
Insufficient Enrollment			|Insufficient Enrollment|||	1	NCT00394/NCT00394589.xml-71-	Phase 3	3	NCT00394589	Terminated	Neutral	Study enrollment was stopped due to insufficient subject accrual.
Insufficient Enrollment			|Insufficient Enrollment|||	1	NCT00467/NCT00467636.xml-63-	N/A	0	NCT00467636	Terminated	Neutral	Difficulty recruiting (early discharge scheme initiated)
Insufficient Enrollment			|Insufficient Enrollment|||	1	NCT00126/NCT00126191.xml-66-	Phase 2	2	NCT00126191	Terminated	Neutral	closed due to slow accrual
Insufficient Enrollment			|Insufficient Enrollment|||	1	NCT01039/NCT01039350.xml-55-	Phase 2	2	NCT01039350	Terminated	Neutral	It was stopped due to a lack of recruitment after 48 patients included
Insufficient Enrollment			|Insufficient Enrollment|||	1	NCT00761/NCT00761683.xml-37-	N/A	0	NCT00761683	Terminated	Neutral	Anticipated number of patients not achieved. All Patients recruited in the study completed all study visits.
Insufficient Enrollment			|Insufficient Enrollment|||	1	NCT00324/NCT00324558.xml-62-	Phase 2	2	NCT00324558	Terminated	Neutral	Sponsor stopped due to difficulties to recruit 130 patients required by protocol
Insufficient Enrollment			|Insufficient Enrollment|||	1	NCT00183/NCT00183989.xml-37-	Phase 2	2	NCT00183989	Terminated	Neutral	Insufficient accrual
Insufficient Enrollment			|Insufficient Enrollment|||	1	"NCT00474/NCT00474409.xml-32-	Phase 4	4	NCT00474409	Terminated	Neutral	Due to poor enrollment, this study was terminated."
Insufficient Enrollment			|Insufficient Enrollment|||	1	NCT00274/NCT00274157.xml-68-	Phase 2	2	NCT00274157	Terminated	Neutral	Low enrollment
Insufficient Enrollment			|Insufficient Enrollment|||	1	NCT00305/NCT00305643.xml-81-	Phase 3	3	NCT00305643	Terminated	Neutral	Withdrawn due to low accrual. No data analyzed.
Insufficient Enrollment			|Insufficient Enrollment|||	1	NCT00293/NCT00293332.xml-85-	Phase 2	2	NCT00293332	Terminated	Neutral	Terminated due to low subject accrual
Insufficient Enrollment			|Insufficient Enrollment|||	1	NCT00211/NCT00211302.xml-72-	N/A	0	NCT00211302	Terminated	Neutral	Enrollment too difficult
Insufficient Enrollment			|Insufficient Enrollment|||	1	NCT00609/NCT00609544.xml-41-	Phase 2	2	NCT00609544	Terminated	Neutral	The study was terminated because of an inability to enroll.
Insufficient Enrollment			|Insufficient Enrollment|||	1	NCT00577/NCT00577161.xml-38-	Phase 3	3	NCT00577161	Terminated	Neutral	closed to enrollment
Insufficient Enrollment			|Insufficient Enrollment|||	1	NCT00154/NCT00154934.xml-198-	N/A	0	NCT00154934	Terminated	Neutral	difficult to enroll subjects
Insufficient Enrollment			|Insufficient Enrollment|||	1	NCT00017/NCT00017134.xml-66-	N/A	0	NCT00017134	Terminated	Neutral	Withdrawn due to poor accrual
Insufficient Enrollment			|Insufficient Enrollment|||	1	NCT00281/NCT00281671.xml-55-	Phase 1/Phase 2	1	NCT00281671	Terminated	Neutral	Slow patient enrollment.
Insufficient Enrollment			|Insufficient Enrollment|||	1	NCT00826/NCT00826566.xml-49-	N/A	0	NCT00826566	Withdrawn	Neutral	Suitable subjects could not be recruited within the estimated time frame and via the objected ways of recruitment.
Insufficient Enrollment			|Insufficient Enrollment|||	1	NCT00023/NCT00023790.xml-80-	Phase 1	1	NCT00023790	Terminated	Neutral	slow accrual
Insufficient Enrollment			|Insufficient Enrollment|||	1	NCT00509/NCT00509834.xml-59-	Phase 1/Phase 2	1	NCT00509834	Terminated	Neutral	Patient population not available
Insufficient Enrollment			|Insufficient Enrollment|||	1	NCT00145/NCT00145184.xml-73-	Phase 3	3	NCT00145184	Terminated	Neutral	Slow recruitment
Insufficient Enrollment			|Insufficient Enrollment|||	1	NCT00446/NCT00446173.xml-142-	Phase 2	2	NCT00446173	Terminated	Neutral	Terminated due to low accrual.
Insufficient Enrollment			|Insufficient Enrollment|||	1	NCT00301/NCT00301912.xml-87-	Phase 2	2	NCT00301912	Withdrawn	Neutral	Withdrawn because study never opened to accrual
Insufficient Enrollment			|Insufficient Enrollment|||	1	NCT00313/NCT00313547.xml-37-	Phase 4	4	NCT00313547	Terminated	Neutral	Very difficult to recruit patients/slow recruitment(2 patients in nearly 2 years).
Insufficient Enrollment			|Insufficient Enrollment|||	1	NCT00432/NCT00432419.xml-65-	Phase 1/Phase 2	1	NCT00432419	Terminated	Neutral	only one patient enrolled
Insufficient Enrollment			|Insufficient Enrollment|||	1	NCT00554/NCT00554697.xml-52-	N/A	0	NCT00554697	Terminated	Neutral	Unable to recruit subjects
Insufficient Enrollment			|Insufficient Enrollment|||	1	NCT00449/NCT00449618.xml-96-	Phase 4	4	NCT00449618	Terminated	Neutral	Not enough recruitment during the proposed period.
Insufficient Enrollment			|Insufficient Enrollment|||	1	NCT00444/NCT00444236.xml-59-	Phase 2/Phase 3	2	NCT00444236	Terminated	Neutral	The sponsor decided to terminate the study due to slow enrollment.
Insufficient Enrollment			|Insufficient Enrollment|||	1	NCT00106/NCT00106054.xml-46-	Phase 2	2	NCT00106054	Terminated	Neutral	After 1 year only 2 subjects enrolled and treated thus no meaningful efficacy analyses could be performed.
Insufficient Enrollment			|Insufficient Enrollment|||	1	NCT00520/NCT00520468.xml-71-	Phase 2	2	NCT00520468	Terminated	Neutral	Terminated early due to slow patient accrual.
Insufficient Enrollment			|Insufficient Enrollment|||	1	NCT00391/NCT00391313.xml-59-	Phase 3	3	NCT00391313	Terminated	Neutral	Terminated Chikungunya diseases has regressed and no more patients was suffering
Insufficient Enrollment			|Insufficient Enrollment|||	1	NCT00307/NCT00307931.xml-35-	Phase 3	3	NCT00307931	Terminated	Neutral	Study was terminated early because of slow recruitment
Insufficient Enrollment			|Insufficient Enrollment|||	1	NCT00298/NCT00298753.xml-41-	Phase 4	4	NCT00298753	Withdrawn	Neutral	no patients could be recruited
Insufficient Enrollment			|Insufficient Enrollment|||	1	NCT00907/NCT00907608.xml-55-	N/A	0	NCT00907608	Terminated	Neutral	Due to difficulty in patient recruitment
Insufficient Enrollment			|Insufficient Enrollment|||	1	NCT00141/NCT00141544.xml-32-	Phase 2	2	NCT00141544	Terminated	Neutral	Lack of enrollment
Insufficient Enrollment			|Insufficient Enrollment|||	1	NCT00209/NCT00209287.xml-78-	Phase 4	4	NCT00209287	Terminated	Neutral	Recruitment problematic
Insufficient Enrollment			|Insufficient Enrollment|||	1	NCT00308/NCT00308789.xml-53-	Phase 2	2	NCT00308789	Terminated	Neutral	Poor enrollment
Insufficient Enrollment			|Insufficient Enrollment|||	1	NCT00436/NCT00436345.xml-37-	Phase 3	3	NCT00436345	Terminated	Neutral	recruitment issues
Insufficient Enrollment			|Insufficient Enrollment|||	1	"NCT00429/NCT00429858.xml-116-	Phase 2	2	NCT00429858	Suspended	Neutral	Study accrual rate is very slow, it was mandated by NCI to be terminated."
Insufficient Enrollment			|Insufficient Enrollment|||	1	NCT00373/NCT00373763.xml-40-	N/A	0	NCT00373763	Withdrawn	Neutral	No patients could be recruited and randomized due to other center offering backdoor for treatment.
Insufficient Enrollment			|Insufficient Enrollment|||	1	NCT00215/NCT00215748.xml-47-	Phase 2	2	NCT00215748	Terminated	Neutral	slow accrual
Insufficient Enrollment			|Insufficient Enrollment|||	1	NCT00465/NCT00465257.xml-33-	Phase 4	4	NCT00465257	Suspended	Neutral	Due to lack of malaria patients in Zanzibar the study has been suspended.
Insufficient Enrollment			|Insufficient Enrollment|||	1	NCT00252/NCT00252122.xml-48-	Phase 4	4	NCT00252122	Terminated	Neutral	Recruitment was very slow.
Insufficient Enrollment			|Insufficient Enrollment|||	1	NCT00850/NCT00850980.xml-51-	Phase 2	2	NCT00850980	Withdrawn	Neutral	unable to recruit
Insufficient Enrollment			|Insufficient Enrollment|||	1	NCT00892/NCT00892268.xml-81-	Phase 2	2	NCT00892268	Terminated	Neutral	Poor accural
Insufficient Enrollment			|Insufficient Enrollment|||	1	NCT00444/NCT00444249.xml-65-	N/A	0	NCT00444249	Terminated	Neutral	Because only a few patients follow the inclusion and exclusion criteria.
Insufficient Enrollment			|Insufficient Enrollment|||	1	NCT00906/NCT00906048.xml-48-	Phase 3	3	NCT00906048	Terminated	Neutral	lack of recruitment
Insufficient Enrollment			|Insufficient Enrollment|||	1	NCT00210/NCT00210730.xml-65-	Phase 3	3	NCT00210730	Terminated	Neutral	This study was stopped early due to slow enrollment.
Insufficient Enrollment			|Insufficient Enrollment|||	1	NCT00627/NCT00627913.xml-34-	N/A	0	NCT00627913	Terminated	Neutral	Study terminated due to insufficient subject participation
Insufficient Enrollment			|Insufficient Enrollment|||	1	NCT00362/NCT00362466.xml-33-	Phase 3	3	NCT00362466	Terminated	Neutral	Insufficient Enrollment
Insufficient Enrollment			|Insufficient Enrollment|||	1	NCT00243/NCT00243984.xml-66-	Phase 3	3	NCT00243984	Suspended	Neutral	Study was discontinued because of high drop out rate.
Insufficient Enrollment			|Insufficient Enrollment|||	1	NCT00443/NCT00443261.xml-43-	Phase 1	1	NCT00443261	Terminated	Neutral	Accrual problems
Insufficient Enrollment			|Insufficient Enrollment|||	1	NCT00151/NCT00151307.xml-54-	Phase 2/Phase 3	2	NCT00151307	Terminated	Neutral	Could not recruit any more people.
Insufficient Enrollment			|Insufficient Enrollment|||	1	NCT00107/NCT00107315.xml-69-	Phase 2	2	NCT00107315	Terminated	Neutral	Withdrawn due to low accrual
Insufficient Enrollment			|Insufficient Enrollment|||	1	NCT00569/NCT00569686.xml-43-	N/A	0	NCT00569686	Withdrawn	Neutral	No subject meeting criteria
Insufficient Enrollment			|Insufficient Enrollment|||	1	NCT00598/NCT00598871.xml-78-	Phase 2	2	NCT00598871	Terminated	Neutral	slow recruitment
Insufficient Enrollment			|Insufficient Enrollment|||	1	NCT00486/NCT00486174.xml-72-	N/A	0	NCT00486174	Withdrawn	Neutral	primary site withdrew due to competing study: never enrolled any subjects.
Insufficient Enrollment			|Insufficient Enrollment|||	1	"NCT00387/NCT00387478.xml-38-	Phase 2	2	NCT00387478	Suspended	Neutral	Enrollement target could not be achieved, study will potentially be resumed"
Insufficient Enrollment			|Insufficient Enrollment|||	1	NCT00265/NCT00265005.xml-136-	Phase 1	1	NCT00265005	Terminated	Neutral	difficulty in recruiting subjects
Insufficient Enrollment			|Insufficient Enrollment|||	1	NCT00769/NCT00769990.xml-62-	Phase 1/Phase 2	1	NCT00769990	Terminated	Neutral	Slow accrual
Insufficient Enrollment			|Insufficient Enrollment|||	1	NCT00540/NCT00540735.xml-53-	Phase 3	3	NCT00540735	Terminated	Neutral	Big difficulties to enroll patients
Insufficient Enrollment			|Insufficient Enrollment|||	1	NCT00686/NCT00686894.xml-39-	Phase 4	4	NCT00686894	Terminated	Neutral	Poor Enrollment
Insufficient Enrollment			|Insufficient Enrollment|||	1	NCT00427/NCT00427960.xml-33-	Phase 4	4	NCT00427960	Terminated	Neutral	Due to inadequate recruitment
Insufficient Enrollment			|Insufficient Enrollment|||	1	NCT00113/NCT00113698.xml-63-	Phase 3	3	NCT00113698	Terminated	Neutral	lower than expected enrollment
Insufficient Enrollment			|Insufficient Enrollment|||	1	NCT00257/NCT00257309.xml-225-	Phase 4	4	NCT00257309	Terminated	Neutral	Slow recruitment
Insufficient Enrollment			|Insufficient Enrollment|||	1	NCT00566/NCT00566046.xml-43-	Phase 3	3	NCT00566046	Terminated	Neutral	Sponsor decision because of to small enrollement
Insufficient Enrollment			|Insufficient Enrollment|||	1	NCT00179/NCT00179192.xml-45-	Phase 2	2	NCT00179192	Terminated	Neutral	non-enrollment
Insufficient Enrollment			|Insufficient Enrollment|||	1	NCT00311/NCT00311467.xml-88-	Phase 3	3	NCT00311467	Terminated	Neutral	no patient recruitment
Insufficient Enrollment			|Insufficient Enrollment|||	1	"NCT00501/NCT00501345.xml-77-	Phase 3	3	NCT00501345	Terminated	Neutral	Low accrual, study terminated."
Insufficient Enrollment			|Insufficient Enrollment|||	1	NCT00273/NCT00273741.xml-65-	Phase 3	3	NCT00273741	Terminated	Neutral	difficulty of recrutement
Insufficient Enrollment			|Insufficient Enrollment|||	1	NCT00461/NCT00461929.xml-60-	Phase 4	4	NCT00461929	Terminated	Neutral	study terminated 12Feb09 due to low recruitment
Insufficient Enrollment			|Insufficient Enrollment|||	1	NCT00121/NCT00121745.xml-68-	Phase 1	1	NCT00121745	Terminated	Neutral	poor enrollment
Insufficient Enrollment			|Insufficient Enrollment|||	1	NCT00221/NCT00221663.xml-63-	Phase 2/Phase 3	2	NCT00221663	Terminated	Neutral	slow recruitment
Insufficient Enrollment			|Insufficient Enrollment|||	1	NCT00594/NCT00594594.xml-50-	Phase 1	1	NCT00594594	Terminated	Neutral	Unable to recruit enough patients to continue on with the study.
Insufficient Enrollment			|Insufficient Enrollment|||	1	NCT00054/NCT00054834.xml-31-	Phase 1	1	NCT00054834	Terminated	Neutral	lack of accrual
Insufficient Enrollment			|Insufficient Enrollment|||	1	NCT00366/NCT00366353.xml-96-	N/A	0	NCT00366353	Terminated	Neutral	Difficulty obtaining enrollment
Insufficient Enrollment			|Insufficient Enrollment|||	1	NCT00312/NCT00312754.xml-35-	Phase 4	4	NCT00312754	Terminated	Neutral	insufficient enrollment
Insufficient Enrollment			|Insufficient Enrollment|||	1	NCT00156/NCT00156572.xml-106-	Phase 3	3	NCT00156572	Terminated	Neutral	decreasing rate of enrollment
Insufficient Enrollment			|Insufficient Enrollment|||	1	NCT00465/NCT00465673.xml-60-	Phase 2	2	NCT00465673	Terminated	Neutral	Low recruitment
Insufficient Enrollment			|Insufficient Enrollment|||	1	NCT00113/NCT00113802.xml-43-	Phase 2	2	NCT00113802	Terminated	Neutral	low accrual
Insufficient Enrollment			|Insufficient Enrollment|||	1	NCT00513/NCT00513513.xml-57-	Phase 2	2	NCT00513513	Terminated	Neutral	Poor recruitment.
Insufficient Enrollment			|Insufficient Enrollment|||	1	NCT00306/NCT00306917.xml-39-	Phase 4	4	NCT00306917	Terminated	Neutral	Terminated due to limited enrollment and follow up.
Insufficient Enrollment			|Insufficient Enrollment|||	1	NCT00875/NCT00875875.xml-37-	Phase 4	4	NCT00875875	Withdrawn	Neutral	No study population in Mexico (H1N1). Study withdrawn from IRB consideration.
Insufficient Enrollment			|Insufficient Enrollment|||	1	NCT00176/NCT00176631.xml-68-	Phase 2	2	NCT00176631	Terminated	Neutral	slow accrual
Insufficient Enrollment			|Insufficient Enrollment|||	1	NCT00628/NCT00628264.xml-35-	Phase 2	2	NCT00628264	Terminated	Neutral	The study was terminated due to a considerably lower recruitment rate than anticipated
Insufficient Enrollment			|Insufficient Enrollment|||	1	NCT00642/NCT00642356.xml-32-	Phase 4	4	NCT00642356	Terminated	Neutral	slow enrollment
Insufficient Enrollment			|Insufficient Enrollment|||	1	NCT00440/NCT00440479.xml-56-	N/A	0	NCT00440479	Terminated	Neutral	Recruitment too slow. Number of eligible patients probably to low. Patients enrolled and/or in follow-up will be followed up in the Valeo study.
Insufficient Enrollment			|Insufficient Enrollment|||	1	NCT00279/NCT00279266.xml-52-	N/A	0	NCT00279266	Suspended	Neutral	inadequate recruitment
Insufficient Enrollment			|Insufficient Enrollment|||	1	NCT00672/NCT00672178.xml-61-	Phase 1/Phase 2	1	NCT00672178	Terminated	Neutral	Slow accrual
Insufficient Enrollment			|Insufficient Enrollment|||	1	NCT00364/NCT00364533.xml-75-	Phase 3	3	NCT00364533	Terminated	Neutral	This decision was made based on the slow recruitment and high discontinuation rates in the study.
Insufficient Enrollment			|Insufficient Enrollment|||	1	NCT00200/NCT00200694.xml-31-	Phase 4	4	NCT00200694	Terminated	Neutral	difficulty in patients's inclusion
Insufficient Enrollment			|Insufficient Enrollment|||	1	NCT00574/NCT00574041.xml-33-	Phase 4	4	NCT00574041	Terminated	Neutral	Terminated due to poor recruitment
Insufficient Enrollment			|Insufficient Enrollment|||	1	NCT00021/NCT00021229.xml-117-	Phase 1/Phase 2	1	NCT00021229	Terminated	Neutral	Poor accrual
Insufficient Enrollment			|Insufficient Enrollment|||	1	"NCT00723/NCT00723879.xml-36-	N/A	0	NCT00723879	Terminated	Neutral	Because of slow recruitment; Despite the study was started long time ago (Oct 2004), we have not reached the projected number of patients (150 patients)"
Insufficient Enrollment			|Insufficient Enrollment|||	1	NCT00703/NCT00703339.xml-48-	Phase 2	2	NCT00703339	Terminated	Neutral	Lack of enrollment to the trial.Very difficult popultion to recruit.
Insufficient Enrollment			|Insufficient Enrollment|||	1	NCT00308/NCT00308204.xml-58-	Phase 2	2	NCT00308204	Terminated	Neutral	inadequate number of enrolled study subjects
Insufficient Enrollment			|Insufficient Enrollment|||	1	NCT00674/NCT00674128.xml-32-	N/A	0	NCT00674128	Terminated	Neutral	Slow accrual.
Insufficient Enrollment			|Insufficient Enrollment|||	1	NCT00449/NCT00449423.xml-44-	Phase 2	2	NCT00449423	Terminated	Neutral	due to slow recruitment
Insufficient Enrollment			|Insufficient Enrollment|||	1	NCT00204/NCT00204997.xml-34-	N/A	0	NCT00204997	Terminated	Neutral	slow accrual
Insufficient Enrollment			|Insufficient Enrollment|||	1	NCT00448/NCT00448097.xml-68-	Phase 2	2	NCT00448097	Terminated	Neutral	lack of patient population - slow accrual
Insufficient Enrollment			|Insufficient Enrollment|||	1	NCT00259/NCT00259285.xml-33-	Phase 2	2	NCT00259285	Terminated	Neutral	Trial was stopped early due to low enrollment.
Insufficient Enrollment			|Insufficient Enrollment|||	1	"NCT00613/NCT00613509.xml-49-	Phase 2	2	NCT00613509	Terminated	Neutral	No safety concerns, the study was terminated due to slow enrollment. All enrolled patients will be followed per protocol."
Insufficient Enrollment			|Insufficient Enrollment|||	1	NCT00625/NCT00625183.xml-81-	Phase 2	2	NCT00625183	Terminated	Neutral	Withdrawn due to poor/low accrual
Insufficient Enrollment			|Insufficient Enrollment|||	1	"NCT00477/NCT00477503.xml-107-	Phase 1	1	NCT00477503	Terminated	Neutral	One participant enrolled, study terminated ."
Insufficient Enrollment			|Insufficient Enrollment|||	1	NCT00171/NCT00171431.xml-31-	Phase 3	3	NCT00171431	Terminated	Neutral	This study was terminated early in May 2006 due to low patient enrollment
Insufficient Enrollment			|Insufficient Enrollment|||	1	"NCT00121/NCT00121537.xml-31-	N/A	0	NCT00121537	Terminated	Neutral	terminated, due to lack enrollment,"
Insufficient Enrollment			|Insufficient Enrollment|||	1	NCT00508/NCT00508157.xml-41-	Phase 4	4	NCT00508157	Terminated	Neutral	Slow Accrual
Insufficient Enrollment			|Insufficient Enrollment|||	1	NCT00383/NCT00383006.xml-51-	Phase 1	1	NCT00383006	Withdrawn	Neutral	Difficulties in finding enough study participants.
Insufficient Enrollment			|Insufficient Enrollment|||	1	NCT00919/NCT00919464.xml-48-	N/A	0	NCT00919464	Terminated	Neutral	low enrollment
Insufficient Enrollment			|Insufficient Enrollment|||	1	NCT00529/NCT00529230.xml-63-	N/A	0	NCT00529230	Terminated	Neutral	Low accrual rate.
Insufficient Enrollment			|Insufficient Enrollment|||	1	NCT00472/NCT00472433.xml-48-	Phase 2	2	NCT00472433	Terminated	Neutral	no eligible patient
Insufficient Enrollment			|Insufficient Enrollment|||	1	NCT00568/NCT00568529.xml-41-	Phase 2	2	NCT00568529	Suspended	Neutral	There are not enough patients enrolled.
Insufficient Enrollment			|Insufficient Enrollment|||	1	NCT00620/NCT00620100.xml-33-	Phase 2	2	NCT00620100	Terminated	Neutral	the study was early terminated due to lack of recruitment.
Insufficient Enrollment			|Insufficient Enrollment|||	1	NCT00651/NCT00651391.xml-42-	Phase 3	3	NCT00651391	Terminated	Neutral	Slow enrollment
Insufficient Enrollment			|Insufficient Enrollment|||	1	NCT00216/NCT00216437.xml-71-	Phase 1	1	NCT00216437	Terminated	Neutral	lack of accrual
Insufficient Enrollment			|Insufficient Enrollment|||	1	NCT00495/NCT00495378.xml-57-	Phase 4	4	NCT00495378	Terminated	Neutral	This study was stopped due to slow enrollment after enrolling 25 of 200 patients.
Insufficient Enrollment			|Insufficient Enrollment|||	1	NCT00714/NCT00714519.xml-38-	Phase 2	2	NCT00714519	Terminated	Neutral	The study was terminated due to the inability to enroll subjects.
Insufficient Enrollment			|Insufficient Enrollment|||	1	NCT00700/NCT00700011.xml-81-	Phase 2	2	NCT00700011	Terminated	Neutral	poor accrual
Insufficient Enrollment			|Insufficient Enrollment|||	1	NCT00064/NCT00064649.xml-51-	Phase 3	3	NCT00064649	Terminated	Neutral	Inability to recruit required sample size.
Insufficient Enrollment			|Insufficient Enrollment|||	1	NCT00607/NCT00607477.xml-33-	N/A	0	NCT00607477	Terminated	Neutral	Study has been terminated due to poor accrual.
Insufficient Enrollment			|Insufficient Enrollment|||	1	NCT00299/NCT00299169.xml-63-	Phase 4	4	NCT00299169	Terminated	Neutral	insufficient recruitment/enrollment
Insufficient Enrollment			|Insufficient Enrollment|||	1	NCT00582/NCT00582790.xml-51-	Phase 2	2	NCT00582790	Terminated	Neutral	slow accrual
Insufficient Enrollment			|Insufficient Enrollment|||	1	NCT00178/NCT00178854.xml-40-	Phase 4	4	NCT00178854	Withdrawn	Neutral	failed recruitment efforts
Insufficient Enrollment			|Insufficient Enrollment|||	1	"NCT00681/NCT00681668.xml-32-	Phase 2	2	NCT00681668	Terminated	Neutral	Recruitment behind plan, no increase expected"
Insufficient Enrollment			|Insufficient Enrollment|||	1	NCT00083/NCT00083434.xml-32-	Phase 3	3	NCT00083434	Terminated	Neutral	This study was stopped because of an inadequate rate of enrollment.
Insufficient Enrollment			|Insufficient Enrollment|||	1	NCT00307/NCT00307476.xml-149-	N/A	0	NCT00307476	Terminated	Neutral	Unable to recruit target enrollment numbers
Insufficient Enrollment			|Insufficient Enrollment|||	1	NCT00171/NCT00171925.xml-34-	Phase 3	3	NCT00171925	Terminated	Neutral	Recruitment in study could not be reached after 8 yrs of recruiting
Insufficient Enrollment			|Insufficient Enrollment|||	1	NCT00483/NCT00483600.xml-45-	N/A	0	NCT00483600	Terminated	Neutral	unable to enroll
Insufficient Enrollment			|Insufficient Enrollment|||	1	NCT00769/NCT00769652.xml-102-	N/A	0	NCT00769652	Terminated	Neutral	slow accrual
Insufficient Enrollment			|Insufficient Enrollment|||	1	NCT00592/NCT00592410.xml-40-	Phase 2	2	NCT00592410	Terminated	Neutral	no enrollment
Insufficient Enrollment			|Insufficient Enrollment|||	1	NCT00234/NCT00234481.xml-32-	Phase 1	1	NCT00234481	Terminated	Neutral	Study closed due to slow enrollment
Insufficient Enrollment			|Insufficient Enrollment|||	1	NCT00732/NCT00732927.xml-53-	Phase 3	3	NCT00732927	Terminated	Neutral	slow recruitment rate
Insufficient Enrollment			|Insufficient Enrollment|||	1	NCT00999/NCT00999479.xml-53-	N/A	0	NCT00999479	Terminated	Neutral	Poor enrollment
Insufficient Enrollment			|Insufficient Enrollment|||	1	NCT00277/NCT00277758.xml-50-	Phase 1	1	NCT00277758	Terminated	Neutral	Insufficient rate of volunteer accrual.
Insufficient Enrollment			|Insufficient Enrollment|||	1	NCT00111/NCT00111488.xml-33-	Phase 3	3	NCT00111488	Terminated	Neutral	Slow enrollment
Insufficient Enrollment			|Insufficient Enrollment|||	1	"NCT00768/NCT00768248.xml-54-	N/A	0	NCT00768248	Terminated	Neutral	No longer enrolling patients, not enough enrollment"
Insufficient Enrollment			|Insufficient Enrollment|||	1	NCT00418/NCT00418873.xml-35-	Phase 4	4	NCT00418873	Terminated	Neutral	Study was stopped due to difficulty in patient enrollment
Insufficient Enrollment			|Insufficient Enrollment|||	1	NCT00821/NCT00821184.xml-38-	Phase 3	3	NCT00821184	Terminated	Neutral	Insufficient subject availability/findings for data analysis
Insufficient Enrollment			|Insufficient Enrollment|||	1	NCT00420/NCT00420407.xml-33-	N/A	0	NCT00420407	Terminated	Neutral	accrual rate
Insufficient Enrollment			|Insufficient Enrollment|||	1	NCT00210/NCT00210626.xml-51-	Phase 2	2	NCT00210626	Terminated	Neutral	The study was stopped early due to slow enrollment
Insufficient Enrollment			|Insufficient Enrollment|||	1	NCT00256/NCT00256997.xml-74-	Phase 4	4	NCT00256997	Terminated	Neutral	Trial was stopped due to slow recruitment. There were no safety concerns in the trial.
Insufficient Enrollment			|Insufficient Enrollment|||	1	NCT00587/NCT00587275.xml-68-	Phase 2	2	NCT00587275	Terminated	Neutral	Terminated for lack of enrollment
Insufficient Enrollment			|Insufficient Enrollment|||	1	NCT00376/NCT00376766.xml-70-	Phase 3	3	NCT00376766	Terminated	Neutral	recruitment recruitment recruitment recruitment difficulties
Insufficient Enrollment			|Insufficient Enrollment|||	1	NCT00855/NCT00855842.xml-46-	N/A	0	NCT00855842	Terminated	Neutral	inadequate enrollment
Insufficient Enrollment			|Insufficient Enrollment|||	1	NCT00470/NCT00470028.xml-66-	Phase 1/Phase 2	1	NCT00470028	Terminated	Neutral	Low recruitment.
Insufficient Enrollment			|Insufficient Enrollment|||	1	NCT00379/NCT00379366.xml-76-	Phase 2/Phase 3	2	NCT00379366	Terminated	Neutral	lack of patients
Insufficient Enrollment			|Insufficient Enrollment|||	1	NCT00665/NCT00665821.xml-36-	N/A	0	NCT00665821	Terminated	Neutral	From Sept./08 to April/09 only 30 subjects were recruited. It has proved extremely difficult to recruit subjects.
Insufficient Enrollment			|Insufficient Enrollment|||	1	NCT00038/NCT00038766.xml-59-	Phase 2	2	NCT00038766	Terminated	Neutral	Unable to enroll into study.
Insufficient Enrollment			|Insufficient Enrollment|||	1	NCT00651/NCT00651131.xml-46-	Phase 4	4	NCT00651131	Terminated	Neutral	terminated due to slow enrollment
Insufficient Enrollment			|Insufficient Enrollment|||	1	NCT00728/NCT00728000.xml-47-	Phase 2	2	NCT00728000	Withdrawn	Neutral	study withdrawn due to lack of enrollment
Insufficient Enrollment			|Insufficient Enrollment|||	1	"NCT00529/NCT00529464.xml-127-	Phase 3	3	NCT00529464	Terminated	Neutral	Two participants enrolled, both inevaluable."
Insufficient Enrollment			|Insufficient Enrollment|||	1	NCT01011/NCT01011634.xml-107-	Phase 4	4	NCT01011634	Terminated	Neutral	7% enrollment. Study terminated after a small number of recruited patients
Insufficient Enrollment			|Insufficient Enrollment|||	1	NCT00434/NCT00434941.xml-42-	Phase 2	2	NCT00434941	Terminated	Neutral	Due to the slow rate of recruitment the study was stopped.
Insufficient Enrollment			|Insufficient Enrollment|||	1	NCT00115/NCT00115336.xml-63-	Phase 4	4	NCT00115336	Terminated	Neutral	Poor accrual
Insufficient Enrollment			|Insufficient Enrollment|||	1	NCT00060/NCT00060450.xml-51-	Phase 3	3	NCT00060450	Terminated	Neutral	Slow Enrollment
Insufficient Enrollment			|Insufficient Enrollment|||	1	NCT00587/NCT00587119.xml-62-	N/A	0	NCT00587119	Terminated	Neutral	Lack of enrollment
Insufficient Enrollment			|Insufficient Enrollment|||	1	NCT00382/NCT00382161.xml-56-	Phase 3	3	NCT00382161	Withdrawn	Neutral	not enough patients meeting inclusion criteria
Insufficient Enrollment			|Insufficient Enrollment|||	1	NCT00842/NCT00842413.xml-53-	N/A	0	NCT00842413	Terminated	Neutral	not enough enrollment
Insufficient Enrollment			|Insufficient Enrollment|||	1	NCT00216/NCT00216151.xml-77-	Phase 2	2	NCT00216151	Terminated	Neutral	Study terminated due to low patient enrollment.
Insufficient Enrollment			|Insufficient Enrollment|||	1	NCT00263/NCT00263016.xml-41-	Phase 2	2	NCT00263016	Terminated	Neutral	Slow recruitment
Insufficient Enrollment			|Insufficient Enrollment|||	1	NCT00145/NCT00145145.xml-50-	Phase 1/Phase 2	1	NCT00145145	Terminated	Neutral	Poor Accrual
Insufficient Enrollment			|Insufficient Enrollment|||	1	"NCT00796/NCT00796250.xml-33-	Phase 3	3	NCT00796250	Terminated	Neutral	Due to poor patient recruitment, a decision was made to terminate this trial."
Insufficient Enrollment			|Insufficient Enrollment|||	1	NCT00421/NCT00421187.xml-78-	Phase 4	4	NCT00421187	Terminated	Neutral	Unable to recruit subjects in the Turkey site.
Insufficient Enrollment			|Insufficient Enrollment|||	1	NCT00651/NCT00651378.xml-37-	Phase 4	4	NCT00651378	Terminated	Neutral	Slow enrollment [HIGH SCREEN FAILURE RATE]
Insufficient Enrollment			|Insufficient Enrollment|||	1	NCT00257/NCT00257699.xml-96-	Phase 2	2	NCT00257699	Terminated	Neutral	Inadequate recruitment to meet completion date
Insufficient Enrollment			|Insufficient Enrollment|||	1	NCT00447/NCT00447031.xml-50-	N/A	0	NCT00447031	Withdrawn	Neutral	Insufficient patients who met inclusion criteria
Insufficient Enrollment			|Insufficient Enrollment|||	1	NCT00617/NCT00617214.xml-37-	N/A	0	NCT00617214	Terminated	Neutral	Difficulty finding eligible sites/patients:current situation in health policy cause negative effects on existing/planned contracts for integrated care programs
Insufficient Enrollment			|Insufficient Enrollment|||	1	NCT00807/NCT00807235.xml-41-	Phase 2	2	NCT00807235	Terminated	Neutral	Slow enrollment
Insufficient Enrollment			|Insufficient Enrollment|||	1	NCT00464/NCT00464191.xml-176-	Phase 4	4	NCT00464191	Terminated	Neutral	The study has been terminated because too few patients have been recruited
Insufficient Enrollment			|Insufficient Enrollment|||	1	NCT00287/NCT00287859.xml-68-	Phase 1	1	NCT00287859	Terminated	Neutral	Withdrawn due to low accrual
Insufficient Enrollment			|Insufficient Enrollment|||	1	"NCT00805/NCT00805116.xml-47-	N/A	0	NCT00805116	Terminated	Neutral	Recruitment to slow, most patients to well for treatment"
Insufficient Enrollment			|Insufficient Enrollment|||	1	NCT00276/NCT00276146.xml-57-	Phase 2	2	NCT00276146	Terminated	Neutral	The NHLBI BSMB recommended closure due to poor enrollment.
Insufficient Enrollment			|Insufficient Enrollment|||	1	NCT00318/NCT00318110.xml-57-	Phase 2	2	NCT00318110	Terminated	Neutral	Unable to meet subject enrollment goal.
Insufficient Enrollment			|Insufficient Enrollment|||	1	NCT00260/NCT00260741.xml-52-	Phase 1/Phase 2	1	NCT00260741	Terminated	Neutral	Discontinued due to non-enrollment.
Insufficient Enrollment			|Insufficient Enrollment|||	1	NCT00313/NCT00313196.xml-48-	Phase 3	3	NCT00313196	Terminated	Neutral	Slow enrollment
Insufficient Enrollment			|Insufficient Enrollment|||	1	NCT00245/NCT00245505.xml-39-	Phase 3	3	NCT00245505	Terminated	Neutral	Study terminated due to lack of eligible patients
Insufficient Enrollment			|Insufficient Enrollment|||	1	NCT00441/NCT00441584.xml-40-	Phase 3	3	NCT00441584	Terminated	Neutral	Subject accrual was prematurely terminated due slow enrollment.
Insufficient Enrollment			|Insufficient Enrollment|||	1	"NCT00485/NCT00485290.xml-36-	N/A	0	NCT00485290	Terminated	Neutral	No eligible patients were found, the study stopped without including any patients"
Insufficient Enrollment			|Insufficient Enrollment|||	1	NCT00705/NCT00705471.xml-43-	N/A	0	NCT00705471	Terminated	Neutral	Study stopped prematurely due to enrolment challenges.
Insufficient Enrollment			|Insufficient Enrollment|||	1	NCT00972/NCT00972218.xml-69-	Phase 4	4	NCT00972218	Terminated	Neutral	Difficulty with enrollment
Insufficient Enrollment			|Insufficient Enrollment|||	1	NCT00238/NCT00238134.xml-59-	Phase 2	2	NCT00238134	Withdrawn	Neutral	No patients had been accrued.
Insufficient Enrollment			|Insufficient Enrollment|||	1	NCT00216/NCT00216424.xml-77-	Phase 4	4	NCT00216424	Terminated	Neutral	lack of accrual
Insufficient Enrollment			|Insufficient Enrollment|||	1	NCT00531/NCT00531310.xml-78-	Phase 2	2	NCT00531310	Terminated	Neutral	Poor accrual
Insufficient Enrollment			|Insufficient Enrollment|||	1	NCT00799/NCT00799448.xml-33-	Phase 4	4	NCT00799448	Terminated	Neutral	Low recruitment status
Insufficient Enrollment			|Insufficient Enrollment|||	1	NCT00091/NCT00091845.xml-59-	Phase 1	1	NCT00091845	Terminated	Neutral	Due to limited pool of eligble WNV patients
Insufficient Enrollment			|Insufficient Enrollment|||	1	NCT00352/NCT00352664.xml-98-	Phase 3	3	NCT00352664	Terminated	Neutral	Low patient accrual
Insufficient Enrollment			|Insufficient Enrollment|||	1	NCT00254/NCT00254228.xml-58-	N/A	0	NCT00254228	Terminated	Neutral	Terminated due to slow recruitment
Insufficient Enrollment			|Insufficient Enrollment|||	1	NCT00115/NCT00115349.xml-54-	Phase 2	2	NCT00115349	Terminated	Neutral	due to low enrollment
Insufficient Enrollment			|Insufficient Enrollment|||	1	NCT00373/NCT00373074.xml-91-	Phase 2/Phase 3	2	NCT00373074	Terminated	Neutral	Lack of subject population for PI
Insufficient Enrollment			|Insufficient Enrollment|||	1	NCT00527/NCT00527982.xml-158-	Phase 2	2	NCT00527982	Terminated	Neutral	Termination due to poor accrual.
Insufficient Enrollment			|Insufficient Enrollment|||	1	NCT00358/NCT00358423.xml-72-	Phase 1/Phase 2	1	NCT00358423	Terminated	Neutral	Difficulty enrolling eligible subjects
Insufficient Enrollment			|Insufficient Enrollment|||	1	NCT00805/NCT00805974.xml-99-	N/A	0	NCT00805974	Terminated	Neutral	difficulties for including diabetic patients
Insufficient Enrollment			|Insufficient Enrollment|||	1	NCT00511/NCT00511134.xml-59-	Phase 4	4	NCT00511134	Terminated	Neutral	Study has been terminated due low recruitment of participant population.
Insufficient Enrollment			|Insufficient Enrollment|||	1	NCT00385/NCT00385567.xml-77-	Phase 2	2	NCT00385567	Terminated	Neutral	Difficulty recruiting eligible patients in timely fashion
Insufficient Enrollment			|Insufficient Enrollment|||	1	NCT00267/NCT00267332.xml-47-	Phase 3	3	NCT00267332	Terminated	Neutral	Low accrual
Insufficient Enrollment			|Insufficient Enrollment|||	1	NCT00311/NCT00311896.xml-51-	Phase 3	3	NCT00311896	Terminated	Neutral	Sponsor stopped due to difficulties to recruit 402 patients required by protocol
Insufficient Enrollment			|Insufficient Enrollment|||	1	NCT00167/NCT00167791.xml-38-	N/A	0	NCT00167791	Terminated	Neutral	lack of enrollment
Insufficient Enrollment			|Insufficient Enrollment|||	1	NCT00476/NCT00476827.xml-72-	Phase 2	2	NCT00476827	Terminated	Neutral	Slow accrual
Insufficient Enrollment			|Insufficient Enrollment|||	1	NCT00332/NCT00332085.xml-67-	Phase 1	1	NCT00332085	Terminated	Neutral	Issues w/recruitment
Insufficient Enrollment			|Insufficient Enrollment|||	1	NCT00119/NCT00119314.xml-82-	Phase 2	2	NCT00119314	Terminated	Neutral	slow accrual
Insufficient Enrollment			|Insufficient Enrollment|||	1	NCT00589/NCT00589407.xml-39-	N/A	0	NCT00589407	Suspended	Neutral	there is a problem in recruting the paricipents
Insufficient Enrollment			|Insufficient Enrollment|||	1	NCT00118/NCT00118053.xml-90-	Phase 2	2	NCT00118053	Terminated	Neutral	slow accrual
Insufficient Enrollment			|Insufficient Enrollment|||	1	NCT00291/NCT00291850.xml-50-	Phase 2	2	NCT00291850	Terminated	Neutral	no patient recruitment
Insufficient Enrollment			|Insufficient Enrollment|||	1	NCT00615/NCT00615381.xml-165-	N/A	0	NCT00615381	Withdrawn	Neutral	Study was not initiated and has been withdrawn due to lack of appropriate cases
Insufficient Enrollment			|Insufficient Enrollment|||	1	NCT00832/NCT00832403.xml-48-	N/A	0	NCT00832403	Suspended	Neutral	lack of new patients
Insufficient Enrollment			|Insufficient Enrollment|||	1	NCT00416/NCT00416364.xml-136-	N/A	0	NCT00416364	Terminated	Neutral	Inadequate accrural rates
Insufficient Enrollment			|Insufficient Enrollment|||	1	NCT00418/NCT00418132.xml-69-	Phase 1	1	NCT00418132	Terminated	Neutral	Study terminated early due to difficulties in subject recruitment
Insufficient Enrollment			|Insufficient Enrollment|||	1	NCT00320/NCT00320320.xml-44-	Phase 2	2	NCT00320320	Terminated	Neutral	Poor accrual
Insufficient Enrollment			|Insufficient Enrollment|||	1	NCT00726/NCT00726466.xml-97-	Phase 1	1	NCT00726466	Withdrawn	Neutral	Lack of recruitment
Insufficient Enrollment			|Insufficient Enrollment|||	1	NCT00228/NCT00228371.xml-114-	Phase 2/Phase 3	2	NCT00228371	Terminated	Neutral	insufficent enrolement
Insufficient Enrollment			|Insufficient Enrollment|||	1	NCT00315/NCT00315913.xml-32-	Phase 2	2	NCT00315913	Terminated	Neutral	Low study enrollment
Insufficient Enrollment			|Insufficient Enrollment|||	1	NCT00712/NCT00712062.xml-46-	Phase 2	2	NCT00712062	Terminated	Neutral	Lack of accrual
Insufficient Enrollment			|Insufficient Enrollment|||	1	NCT00125/NCT00125801.xml-47-	Phase 3	3	NCT00125801	Terminated	Neutral	Lack of patients
Insufficient Enrollment			|Insufficient Enrollment|||	1	NCT00442/NCT00442507.xml-44-	Phase 2	2	NCT00442507	Terminated	Neutral	Slow accruals
Insufficient Enrollment			|Insufficient Enrollment|||	1	NCT00493/NCT00493038.xml-34-	Phase 4	4	NCT00493038	Terminated	Neutral	The study was prematurely terminated due to slow enrollment beyond the planned study timelines.
Insufficient Enrollment			|Insufficient Enrollment|||	1	NCT00265/NCT00265616.xml-51-	Phase 3	3	NCT00265616	Terminated	Neutral	Insufficient recruitment
Insufficient Enrollment			|Insufficient Enrollment|||	1	NCT00782/NCT00782652.xml-49-	Phase 2	2	NCT00782652	Terminated	Neutral	Slow enrollment
Insufficient Enrollment			|Insufficient Enrollment|||	1	NCT00599/NCT00599651.xml-110-	N/A	0	NCT00599651	Terminated	Neutral	Study was closed due to extremely low enrollment
Insufficient Enrollment			|Insufficient Enrollment|||	1	NCT00974/NCT00974740.xml-62-	Phase 1	1	NCT00974740	Terminated	Neutral	for lack of recruitment
Insufficient Enrollment			|Insufficient Enrollment|||	1	NCT00446/NCT00446017.xml-57-	Phase 3	3	NCT00446017	Suspended	Neutral	Prespecified no. of patients could not be accomplished within 18 months
Insufficient Enrollment			|Insufficient Enrollment|||	1	NCT00240/NCT00240734.xml-56-	Phase 2	2	NCT00240734	Terminated	Neutral	This study was stopped for slow enrollment after enrolling only 11 of 180 patients in six months time.
Insufficient Enrollment			|Insufficient Enrollment|||	1	NCT00622/NCT00622804.xml-61-	Phase 3	3	NCT00622804	Withdrawn	Neutral	It was very difficult to enroll patients in this study.
Insufficient Enrollment			|Insufficient Enrollment|||	1	NCT00361/NCT00361868.xml-36-	Phase 3	3	NCT00361868	Terminated	Neutral	The study was discontinued prematurely at the end of March 2007 due to slow enrolment.
Insufficient Enrollment			|Insufficient Enrollment|||	1	"NCT00978/NCT00978133.xml-40-	Phase 2	2	NCT00978133	Terminated	Neutral	Difficulty in accrual of study subjects, small numbers of potential subjects"
Insufficient Enrollment			|Insufficient Enrollment|||	1	NCT00452/NCT00452166.xml-102-	Phase 3	3	NCT00452166	Terminated	Neutral	it was not possible to recruit new patients anymore
Insufficient Enrollment			|Insufficient Enrollment|||	1	"NCT00233/NCT00233207.xml-60-	Phase 2	2	NCT00233207	Terminated	Neutral	Unable to meet enrollment number to complete study, study stopped June 30, 2007"
Insufficient Enrollment			|Insufficient Enrollment|||	1	NCT00469/NCT00469469.xml-52-	Phase 2	2	NCT00469469	Withdrawn	Neutral	unable to enroll subjects into the study
Insufficient Enrollment			|Insufficient Enrollment|||	1	NCT00568/NCT00568464.xml-40-	Phase 2	2	NCT00568464	Terminated	Neutral	The enrollment is slower than expected
Insufficient Enrollment			|Insufficient Enrollment|||	1	NCT00677/NCT00677326.xml-50-	Phase 1/Phase 2	1	NCT00677326	Terminated	Neutral	Difficulty in recruiting
Insufficient Enrollment			|Insufficient Enrollment|||	1	NCT00303/NCT00303615.xml-44-	Phase 2	2	NCT00303615	Terminated	Neutral	Low accrural
Insufficient Enrollment			|Insufficient Enrollment|||	1	NCT01048/NCT01048229.xml-162-	Phase 4	4	NCT01048229	Terminated	Neutral	recruitment
Insufficient Enrollment			|Insufficient Enrollment|||	1	NCT00356/NCT00356941.xml-78-	Phase 1	1	NCT00356941	Terminated	Neutral	Withdrawn due to lack of accrual
Insufficient Enrollment			|Insufficient Enrollment|||	1	NCT00387/NCT00387101.xml-41-	Phase 3	3	NCT00387101	Terminated	Neutral	Low recruitment rate
Insufficient Enrollment			|Insufficient Enrollment|||	1	NCT00753/NCT00753740.xml-32-	Phase 2	2	NCT00753740	Terminated	Neutral	Poor trial recruitment
Insufficient Enrollment			|Insufficient Enrollment|||	1	NCT00946/NCT00946985.xml-52-	Phase 3	3	NCT00946985	Terminated	Neutral	Study terminated due to lack of enrollment.
Insufficient Enrollment			|Insufficient Enrollment|||	1	"NCT00382/NCT00382590.xml-86-	Phase 2	2	NCT00382590	Terminated	Neutral	No responses, study terminated early."
Insufficient Enrollment			|Insufficient Enrollment|||	1	NCT00583/NCT00583895.xml-74-	Phase 2	2	NCT00583895	Terminated	Neutral	Recruitment problems; insufficient number of new recruits
Insufficient Enrollment			|Insufficient Enrollment|||	1	NCT00215/NCT00215631.xml-53-	Phase 3	3	NCT00215631	Terminated	Neutral	slow recruitment
Insufficient Enrollment			|Insufficient Enrollment|||	1	NCT00843/NCT00843986.xml-45-	Phase 3	3	NCT00843986	Terminated	Neutral	The clinical study has been terminated based on difficulties to enroll eligible subjects per protocol inclusion and exclusion criteria.
Insufficient Enrollment			|Insufficient Enrollment|||	1	NCT00290/NCT00290537.xml-89-	Phase 2	2	NCT00290537	Terminated	Neutral	Accrual was suboptimal and increasing the number of patients was not feasible.
Insufficient Enrollment			|Insufficient Enrollment|||	1	NCT00159/NCT00159146.xml-49-	N/A	0	NCT00159146	Terminated	Neutral	lack of participants fulfilling inclusion criteria
Insufficient Enrollment			|Insufficient Enrollment|||	1	NCT00369/NCT00369603.xml-61-	Phase 4	4	NCT00369603	Terminated	Neutral	Reduced access to AchEI medication-naive mild AD patients.
Insufficient Enrollment			|Insufficient Enrollment|||	1	NCT00577/NCT00577434.xml-42-	N/A	0	NCT00577434	Terminated	Neutral	Sluggish enrollment
Insufficient Enrollment			|Insufficient Enrollment|||	1	NCT00358/NCT00358722.xml-48-	Phase 2	2	NCT00358722	Terminated	Neutral	Limited number of subjects
Insufficient Enrollment			|Insufficient Enrollment|||	1	NCT00525/NCT00525109.xml-48-	N/A	0	NCT00525109	Terminated	Neutral	Unable to complete enrollment due lack of family interest.
Insufficient Enrollment			|Insufficient Enrollment|||	1	NCT00247/NCT00247286.xml-84-	Phase 4	4	NCT00247286	Terminated	Neutral	slow recruitment
Insufficient Enrollment			|Insufficient Enrollment|||	1	NCT00771/NCT00771719.xml-42-	Phase 1	1	NCT00771719	Terminated	Neutral	The study was closed because of lack of enrollment at all study centers due to challenges in this patient population.
Insufficient Enrollment			|Insufficient Enrollment|||	1	NCT00138/NCT00138957.xml-63-	N/A	0	NCT00138957	Withdrawn	Neutral	too few patients included
Insufficient Enrollment			|Insufficient Enrollment|||	1	NCT00395/NCT00395603.xml-31-	Phase 3	3	NCT00395603	Terminated	Neutral	This study was terminated early due to poor recruitment.
Insufficient Enrollment			|Insufficient Enrollment|||	1	NCT00259/NCT00259363.xml-33-	Phase 1/Phase 2	1	NCT00259363	Terminated	Neutral	Study cancelled because recruitment rate was too slow
Insufficient Enrollment			|Insufficient Enrollment|||	1	NCT00780/NCT00780143.xml-64-	Phase 1/Phase 2	1	NCT00780143	Terminated	Neutral	Poor recruitment
Insufficient Enrollment			|Insufficient Enrollment|||	1	NCT00359/NCT00359151.xml-35-	Phase 4	4	NCT00359151	Terminated	Neutral	This study was terminated early due to slow enrollment.
Insufficient Enrollment			|Insufficient Enrollment|||	1	NCT00003/NCT00003926.xml-74-	Phase 1	1	NCT00003926	Terminated	Neutral	Withdrawn due to slow accrual
Insufficient Enrollment			|Insufficient Enrollment|||	1	NCT00220/NCT00220909.xml-91-	Phase 4	4	NCT00220909	Terminated	Neutral	Recruitment slow
Insufficient Enrollment			|Insufficient Enrollment|||	1	NCT00041/NCT00041548.xml-46-	Phase 1/Phase 2	1	NCT00041548	Terminated	Neutral	slow enrollment
Insufficient Enrollment			|Insufficient Enrollment|||	1	NCT00362/NCT00362661.xml-33-	N/A	0	NCT00362661	Terminated	Neutral	Recruitment: Insufficient number of patients eligible for enrollment
Insufficient Enrollment			|Insufficient Enrollment|||	1	NCT00526/NCT00526799.xml-103-	Phase 1/Phase 2	1	NCT00526799	Terminated	Neutral	Study closed to accrual due unfavorable interim analysis
Insufficient Enrollment			|Insufficient Enrollment|||	1	NCT00441/NCT00441025.xml-56-	Phase 2	2	NCT00441025	Terminated	Neutral	a lack of a potential patient.
Insufficient Enrollment			|Insufficient Enrollment|||	1	NCT00715/NCT00715377.xml-108-	N/A	0	NCT00715377	Terminated	Neutral	Insufficient subject accrual
Insufficient Enrollment			|Insufficient Enrollment|||	1	NCT00305/NCT00305526.xml-42-	Phase 4	4	NCT00305526	Terminated	Neutral	lack of enrolment
Insufficient Enrollment			|Insufficient Enrollment|||	1	NCT00553/NCT00553527.xml-57-	N/A	0	NCT00553527	Terminated	Neutral	Sponsor decided to terminate the project due to low multi-center enrollment.
Insufficient Enrollment			|Insufficient Enrollment|||	1	NCT00596/NCT00596947.xml-65-	Phase 4	4	NCT00596947	Terminated	Neutral	due to low study enrollment
Insufficient Enrollment			|Insufficient Enrollment|||	1	NCT00449/NCT00449813.xml-34-	Phase 4	4	NCT00449813	Terminated	Neutral	Inclusion-rate does not seem feasible anymore to obtain te required number of patients before the end of the trial.
Insufficient Enrollment			|Insufficient Enrollment|||	1	NCT00839/NCT00839137.xml-55-	N/A	0	NCT00839137	Terminated	Neutral	Study proved difficult to recruit
Insufficient Enrollment			|Insufficient Enrollment|||	1	NCT00226/NCT00226824.xml-61-	Phase 4	4	NCT00226824	Terminated	Neutral	Unable to recruit subjects into the trial.
Insufficient Enrollment			|Insufficient Enrollment|||	1	NCT00336/NCT00336414.xml-77-	Phase 3	3	NCT00336414	Withdrawn	Neutral	the study is withdrawn due to low and unexpected enrollment rate
Insufficient Enrollment			|Insufficient Enrollment|||	1	NCT00509/NCT00509600.xml-77-	Phase 2	2	NCT00509600	Terminated	Neutral	Slow enrollment; study terminated.
Insufficient Enrollment			|Insufficient Enrollment|||	1	NCT00706/NCT00706953.xml-80-	Phase 2	2	NCT00706953	Withdrawn	Neutral	This study was cancelled due to lack of enrollment.
Insufficient Enrollment			|Insufficient Enrollment|||	1	"NCT00494/NCT00494156.xml-49-	N/A	0	NCT00494156	Terminated	Neutral	Low accrual, no adverse events."
Insufficient Enrollment			|Insufficient Enrollment|||	1	NCT00492/NCT00492154.xml-61-	N/A	0	NCT00492154	Terminated	Neutral	the study stopped because we could not recruit enough patients.
Insufficient Enrollment			|Insufficient Enrollment|||	1	NCT00709/NCT00709007.xml-59-	Phase 2/Phase 3	2	NCT00709007	Withdrawn	Neutral	No participants satisfied eligibility criteria and were enrolled into the study since July 2008.
Insufficient Enrollment			|Insufficient Enrollment|||	1	NCT00077/NCT00077103.xml-106-	Phase 1/Phase 2	1	NCT00077103	Terminated	Neutral	slow accrual
Insufficient Enrollment			|Insufficient Enrollment|||	1	NCT00323/NCT00323791.xml-96-	Phase 2	2	NCT00323791	Terminated	Neutral	slow accrual
Insufficient Enrollment			|Insufficient Enrollment|||	1	NCT00180/NCT00180414.xml-41-	Phase 4	4	NCT00180414	Terminated	Neutral	low enrolment rate
Insufficient Enrollment			|Insufficient Enrollment|||	1	NCT00140/NCT00140660.xml-86-	Phase 3	3	NCT00140660	Terminated	Neutral	Low acrual
Insufficient Enrollment			|Insufficient Enrollment|||	1	NCT00351/NCT00351039.xml-58-	Phase 1/Phase 2	1	NCT00351039	Terminated	Neutral	slow accrual
Insufficient Enrollment			|Insufficient Enrollment|||	1	NCT00524/NCT00524069.xml-96-	N/A	0	NCT00524069	Withdrawn	Neutral	Withdrawn due to no accrual
Insufficient Enrollment			|Insufficient Enrollment|||	1	NCT00255/NCT00255034.xml-36-	Phase 4	4	NCT00255034	Terminated	Neutral	Recruitment targets were unachievable in the currently available population.
Insufficient Enrollment			|Insufficient Enrollment|||	1	NCT00360/NCT00360087.xml-74-	Phase 3	3	NCT00360087	Terminated	Neutral	Slow enrollment
Insufficient Enrollment			|Insufficient Enrollment|||	1	NCT00362/NCT00362388.xml-59-	Phase 3	3	NCT00362388	Terminated	Neutral	low enrollling
Insufficient Enrollment			|Insufficient Enrollment|||	1	NCT00252/NCT00252551.xml-51-	N/A	0	NCT00252551	Terminated	Neutral	Insufficient recruitment
Insufficient Enrollment			|Insufficient Enrollment|||	1	NCT00537/NCT00537173.xml-101-	N/A	0	NCT00537173	Terminated	Neutral	Lack of Accrual
Insufficient Enrollment			|Insufficient Enrollment|||	1	NCT00292/NCT00292097.xml-53-	N/A	0	NCT00292097	Terminated	Neutral	Difficulty obtaining enrollment
Insufficient Enrollment			|Insufficient Enrollment|||	1	NCT00622/NCT00622362.xml-43-	Phase 2	2	NCT00622362	Suspended	Neutral	Lack of recruitment
Insufficient Enrollment			|Insufficient Enrollment|||	1	NCT00972/NCT00972270.xml-33-	Phase 3	3	NCT00972270	Terminated	Neutral	Study closed due to insufficient enrollment
Insufficient Enrollment			|Insufficient Enrollment|||	1	NCT00562/NCT00562042.xml-74-	N/A	0	NCT00562042	Terminated	Neutral	Study was stopped due to slow accrual of patients.
Insufficient Enrollment			|Insufficient Enrollment|||	1	NCT00720/NCT00720330.xml-48-	N/A	0	NCT00720330	Terminated	Neutral	Enrollment challenges prohibited study progression.
Insufficient Enrollment			|Insufficient Enrollment|||	1	NCT00586/NCT00586716.xml-36-	N/A	0	NCT00586716	Terminated	Neutral	Insufficient recruitment
Insufficient Enrollment			|Insufficient Enrollment|||	1	NCT00209/NCT00209898.xml-46-	N/A	0	NCT00209898	Terminated	Neutral	Low inclusion rate
Insufficient Enrollment			|Insufficient Enrollment|||	1	NCT00630/NCT00630344.xml-54-	Phase 2	2	NCT00630344	Terminated	Neutral	Low overall response rate
Insufficient Enrollment			|Insufficient Enrollment|||	1	NCT00632/NCT00632294.xml-77-	N/A	0	NCT00632294	Terminated	Neutral	Low accrual.
Insufficient Enrollment			|Insufficient Enrollment|||	1	NCT00505/NCT00505258.xml-53-	Phase 2	2	NCT00505258	Withdrawn	Neutral	The study was withdrawn due to lack of an appropriate patient population. No screened patients met inclusion and exclusion criteria.
Insufficient Enrollment			|Insufficient Enrollment|||	1	NCT00387/NCT00387894.xml-70-	Phase 2	2	NCT00387894	Terminated	Neutral	Withdrawn due to poor accrual
Insufficient Enrollment			|Insufficient Enrollment|||	1	NCT00115/NCT00115453.xml-65-	Phase 1/Phase 2	1	NCT00115453	Terminated	Neutral	Slow accrual
Insufficient Enrollment			|Insufficient Enrollment|||	1	NCT00407/NCT00407875.xml-144-	Phase 2	2	NCT00407875	Suspended	Neutral	Accrual has been very slow. We are currently determining whether or not to keep the trial going as is or to close the trial and write a new protocol.
Insufficient Enrollment			|Insufficient Enrollment|||	1	NCT00225/NCT00225004.xml-56-	N/A	0	NCT00225004	Terminated	Neutral	Recruiting problems
Insufficient Enrollment			|Insufficient Enrollment|||	1	NCT00508/NCT00508456.xml-96-	Phase 1/Phase 2	1	NCT00508456	Terminated	Neutral	Low Accrual
Insufficient Enrollment			|Insufficient Enrollment|||	1	NCT00267/NCT00267683.xml-33-	Phase 3	3	NCT00267683	Terminated	Neutral	Slow recruitment
Insufficient Enrollment			|Insufficient Enrollment|||	1	NCT00676/NCT00676000.xml-39-	N/A	0	NCT00676000	Withdrawn	Neutral	Due to decrease in Avaulta mesh kit usage &amp; inability to recruit study subjects.
Insufficient Enrollment			|Insufficient Enrollment|||	1	NCT00244/NCT00244257.xml-36-	Phase 1	1	NCT00244257	Terminated	Neutral	Study terminated due to low enrollment.
Insufficient Enrollment			|Insufficient Enrollment|||	1	NCT00670/NCT00670228.xml-35-	Phase 3	3	NCT00670228	Terminated	Neutral	Negative feasibility assessment of recruiting the planned number of subjects within the study timelines
Insufficient Enrollment			|Insufficient Enrollment|||	1	NCT00129/NCT00129753.xml-102-	Phase 2	2	NCT00129753	Terminated	Neutral	Terminated due to slow accrual.
Insufficient Enrollment			|Insufficient Enrollment|||	1	NCT00213/NCT00213330.xml-36-	N/A	0	NCT00213330	Withdrawn	Neutral	patients with inflammatory colitis not included
Insufficient Enrollment			|Insufficient Enrollment|||	1	NCT00318/NCT00318214.xml-41-	Phase 2	2	NCT00318214	Terminated	Neutral	The study had poor enrollment with only 16 patients randomized across 19 study centers over an 18-month period.
Insufficient Enrollment			|Insufficient Enrollment|||	1	NCT00573/NCT00573937.xml-53-	Phase 2	2	NCT00573937	Terminated	Neutral	Slow accrual.
Insufficient Enrollment			|Insufficient Enrollment|||	1	NCT00225/NCT00225056.xml-35-	Phase 2	2	NCT00225056	Terminated	Neutral	Terminated due to lack of accrual
Insufficient Enrollment			|Insufficient Enrollment|||	1	NCT00627/NCT00627783.xml-39-	N/A	0	NCT00627783	Terminated	Neutral	Poor recruiting status
Insufficient Enrollment			|Insufficient Enrollment|||	1	NCT00511/NCT00511212.xml-33-	N/A	0	NCT00511212	Withdrawn	Neutral	No eligible patient.
Insufficient Enrollment			|Insufficient Enrollment|||	1	NCT00290/NCT00290238.xml-34-	Phase 4	4	NCT00290238	Terminated	Neutral	Slow recruitment and high dropout rates
Insufficient Enrollment			|Insufficient Enrollment|||	1	NCT00787/NCT00787332.xml-37-	Phase 4	4	NCT00787332	Terminated	Neutral	Low enrollment
Insufficient Enrollment			|Insufficient Enrollment|||	1	NCT00291/NCT00291057.xml-36-	Phase 2	2	NCT00291057	Terminated	Neutral	Lack of enrollment
Insufficient Enrollment			|Insufficient Enrollment|||	1	NCT00758/NCT00758342.xml-34-	Phase 4	4	NCT00758342	Terminated	Neutral	difficulty of enrolling patients
Insufficient Enrollment			|Insufficient Enrollment|||	1	NCT00557/NCT00557635.xml-44-	Phase 2	2	NCT00557635	Suspended	Neutral	no recruited patients
Insufficient Enrollment			|Insufficient Enrollment|||	1	NCT00325/NCT00325910.xml-101-	Phase 3	3	NCT00325910	Terminated	Neutral	Insufficient study participants
Insufficient Enrollment			|Insufficient Enrollment|||	1	NCT00113/NCT00113828.xml-55-	Phase 2	2	NCT00113828	Terminated	Neutral	Insufficient accrual
Insufficient Enrollment			|Insufficient Enrollment|||	1	NCT00420/NCT00420875.xml-82-	Phase 4	4	NCT00420875	Withdrawn	Neutral	Did not meet enrollment goals
Insufficient Enrollment			|Insufficient Enrollment|||	1	NCT00659/NCT00659399.xml-79-	Phase 1	1	NCT00659399	Withdrawn	Neutral	Low accrual
Insufficient Enrollment			|Insufficient Enrollment|||	1	NCT00313/NCT00313807.xml-80-	Phase 2	2	NCT00313807	Withdrawn	Neutral	Abandoned due to lack of recruitment Oct 2006
Insufficient Enrollment			|Insufficient Enrollment|||	1	NCT00421/NCT00421096.xml-38-	Phase 2	2	NCT00421096	Terminated	Neutral	Problems of recruitment
Insufficient Enrollment			|Insufficient Enrollment|||	1	NCT00237/NCT00237783.xml-58-	N/A	0	NCT00237783	Terminated	Neutral	Unable to recruit enough subjects
Insufficient Enrollment			|Insufficient Enrollment|||	1	NCT00524/NCT00524862.xml-45-	N/A	0	NCT00524862	Terminated	Neutral	Poor recruitment
Insufficient Enrollment			|Insufficient Enrollment|||	1	NCT00127/NCT00127114.xml-40-	Phase 4	4	NCT00127114	Terminated	Neutral	Recruitment difficulties
Insufficient Enrollment			|Insufficient Enrollment|||	1	NCT00705/NCT00705952.xml-36-	N/A	0	NCT00705952	Terminated	Neutral	Insufficient participants.
Insufficient Enrollment			|Insufficient Enrollment|||	1	NCT00233/NCT00233558.xml-31-	Phase 4	4	NCT00233558	Terminated	Neutral	Study terminated due to low subject enrollment. Safety results consistent with product label.
Insufficient Enrollment			|Insufficient Enrollment|||	1	NCT00662/NCT00662779.xml-47-	Phase 3	3	NCT00662779	Terminated	Neutral	High number of screen failures-could not find qualified subjects in timely manner
Insufficient Enrollment			|Insufficient Enrollment|||	1	NCT00104/NCT00104169.xml-57-	Phase 2	2	NCT00104169	Terminated	Neutral	No subject accrual
Insufficient Enrollment			|Insufficient Enrollment|||	1	NCT00410/NCT00410267.xml-77-	N/A	0	NCT00410267	Terminated	Neutral	low recruitment
Insufficient Enrollment			|Insufficient Enrollment|||	1	NCT00578/NCT00578799.xml-80-	Phase 1	1	NCT00578799	Terminated	Neutral	Low recruitment
Insufficient Enrollment			|Insufficient Enrollment|||	1	NCT00516/NCT00516750.xml-72-	Phase 2	2	NCT00516750	Terminated	Neutral	Withdrawn due to lack of enrollment.
Insufficient Enrollment			|Insufficient Enrollment|||	1	NCT00298/NCT00298324.xml-54-	Phase 3	3	NCT00298324	Terminated	Neutral	Due to slow accrual
Insufficient Enrollment			|Insufficient Enrollment|||	1	NCT00139/NCT00139074.xml-36-	Phase 4	4	NCT00139074	Terminated	Neutral	terminated due to very low recruitment rate (27 June 2006)
Insufficient Enrollment			|Insufficient Enrollment|||	1	NCT00453/NCT00453908.xml-36-	Phase 3	3	NCT00453908	Terminated	Neutral	The study was early terminated due to slow and difficult recruitment
Insufficient Enrollment			|Insufficient Enrollment|||	1	NCT00555/NCT00555711.xml-76-	N/A	0	NCT00555711	Suspended	Neutral	no enrollment
Insufficient Enrollment			|Insufficient Enrollment|||	1	NCT00137/NCT00137501.xml-314-	Phase 3	3	NCT00137501	Terminated	Neutral	The trial was terminated because of difficulties in recruitement.
Insufficient Enrollment			|Insufficient Enrollment|||	1	NCT00603/NCT00603408.xml-75-	Phase 2	2	NCT00603408	Terminated	Neutral	Study was discontinued due to lack of accrual.
Insufficient Enrollment			|Insufficient Enrollment|||	1	NCT00234/NCT00234468.xml-33-	Phase 3	3	NCT00234468	Terminated	Neutral	Closed due to insufficient recruitment
Insufficient Enrollment			|Insufficient Enrollment|||	1	NCT00750/NCT00750516.xml-52-	N/A	0	NCT00750516	Suspended	Neutral	Insufficient patient enrolled
Insufficient Enrollment			|Insufficient Enrollment|||	1	NCT00314/NCT00314847.xml-58-	Phase 4	4	NCT00314847	Terminated	Neutral	The study was stopped prematurely due to insufficient recruitment
Insufficient Enrollment			|Insufficient Enrollment|||	1	NCT00415/NCT00415272.xml-32-	N/A	0	NCT00415272	Terminated	Neutral	Inadequate enrollment.
Insufficient Enrollment			|Insufficient Enrollment|||	1	NCT00318/NCT00318747.xml-70-	Phase 2	2	NCT00318747	Terminated	Neutral	Poor enrollment
Insufficient Enrollment			|Insufficient Enrollment|||	1	NCT00686/NCT00686699.xml-36-	Phase 2	2	NCT00686699	Terminated	Neutral	Study terminated after 9 subjects completed due to lack of enrollment for 6 months
Insufficient Enrollment			|Insufficient Enrollment|||	1	NCT00328/NCT00328094.xml-83-	N/A	0	NCT00328094	Terminated	Neutral	The recruitment rate slowed considerably
Insufficient Enrollment			|Insufficient Enrollment|||	1	NCT00330/NCT00330200.xml-33-	Phase 2	2	NCT00330200	Terminated	Neutral	Due to poor enrollment
Insufficient Enrollment			|Insufficient Enrollment|||	1	NCT00496/NCT00496366.xml-63-	Phase 2	2	NCT00496366	Suspended	Neutral	closed to accrual
Insufficient Enrollment			|Insufficient Enrollment|||	1	NCT00220/NCT00220675.xml-67-	Phase 2/Phase 3	2	NCT00220675	Terminated	Neutral	Insufficient accrual
Insufficient Enrollment			|Insufficient Enrollment|||	1	NCT00440/NCT00440934.xml-64-	Phase 2	2	NCT00440934	Terminated	Neutral	Poor patient accrual
Insufficient Enrollment			|Insufficient Enrollment|||	1	NCT00468/NCT00468299.xml-66-	N/A	0	NCT00468299	Terminated	Neutral	poor enrollment
Insufficient Enrollment			|Insufficient Enrollment|||	1	NCT00726/NCT00726544.xml-41-	Phase 2	2	NCT00726544	Terminated	Neutral	Enrollment into study was slower than expected.
Insufficient Enrollment			|Insufficient Enrollment|||	1	NCT00590/NCT00590551.xml-167-	N/A	0	NCT00590551	Terminated	Neutral	unable to recruit patients for study
Insufficient Enrollment			|Insufficient Enrollment|||	1	NCT00176/NCT00176475.xml-82-	N/A	0	NCT00176475	Terminated	Neutral	slow accrual
Insufficient Enrollment			|Insufficient Enrollment|||	1	NCT00383/NCT00383331.xml-37-	Phase 2	2	NCT00383331	Terminated	Neutral	Trial was stopped early due to low enrollment
Insufficient Enrollment			|Insufficient Enrollment|||	1	NCT00844/NCT00844766.xml-35-	Phase 0	0	NCT00844766	Suspended	Neutral	This study was stopped as no patient asked to participate was prepared to do so
Insufficient Enrollment			|Insufficient Enrollment|||	1	NCT00303/NCT00303303.xml-90-	Phase 4	4	NCT00303303	Terminated	Neutral	Study terminated due to declining enrollment; data analysis proceeding.
Insufficient Enrollment			|Insufficient Enrollment|||	1	NCT00109/NCT00109577.xml-84-	Phase 2	2	NCT00109577	Terminated	Neutral	Unable to recruit large enough sample; large expectancy effects; No adverse events recorded; results uninformative with respect to efficacy
Insufficient Enrollment			|Insufficient Enrollment|||	1	NCT00216/NCT00216086.xml-107-	Phase 2	2	NCT00216086	Terminated	Neutral	Slow accrual.
Insufficient Enrollment			|Insufficient Enrollment|||	1	"NCT00488/NCT00488553.xml-62-	N/A	0	NCT00488553	Terminated	Neutral	No participants recruited, study discontinued."
Insufficient Enrollment			|Insufficient Enrollment|||	1	NCT00954/NCT00954876.xml-37-	Phase 2	2	NCT00954876	Terminated	Neutral	Study has been terminated due to lack of accrual.
Insufficient Enrollment			|Insufficient Enrollment|||	1	NCT00408/NCT00408070.xml-103-	Phase 2	2	NCT00408070	Terminated	Neutral	Did not meet accrual goals.
Insufficient Enrollment			|Insufficient Enrollment|||	1	NCT00355/NCT00355511.xml-85-	Phase 4	4	NCT00355511	Withdrawn	Neutral	unable to recruit patients
Insufficient Enrollment			|Insufficient Enrollment|||	1	NCT00223/NCT00223119.xml-30-	Phase 4	4	NCT00223119	Terminated	Neutral	Study recruitment very slow.
Insufficient Enrollment			|Insufficient Enrollment|||	1	NCT00712/NCT00712621.xml-73-	Phase 2	2	NCT00712621	Withdrawn	Neutral	Study is withdrawn due to unavailability of eligible subject population. We will request the sponsors to extend the time for enrollment.
Insufficient Enrollment			|Insufficient Enrollment|||	1	NCT00486/NCT00486343.xml-55-	Phase 4	4	NCT00486343	Terminated	Neutral	Slower than anticipated enrollment
Insufficient Enrollment			|Insufficient Enrollment|||	1	NCT00539/NCT00539318.xml-113-	N/A	0	NCT00539318	Terminated	Neutral	Low Recruitment
Insufficient Enrollment			|Insufficient Enrollment|||	1	NCT00370/NCT00370773.xml-46-	Phase 4	4	NCT00370773	Terminated	Neutral	Slow Enrolling
Insufficient Enrollment			|Insufficient Enrollment|||	1	"NCT00691/NCT00691821.xml-92-	Phase 4	4	NCT00691821	Terminated	Neutral	Patients not meeting inclusion criteria, therefore recruitment rate low, terminated due to the lack of feasibility to complete the study in a timely manner."
Insufficient Enrollment			|Insufficient Enrollment|||	1	NCT00386/NCT00386997.xml-61-	Phase 4	4	NCT00386997	Terminated	Neutral	Study closed due to recruitment challenges.
Insufficient Enrollment			|Insufficient Enrollment|||	1	NCT00210/NCT00210795.xml-53-	Phase 2	2	NCT00210795	Terminated	Neutral	This study was stopped due to slow enrollment after enrolling only 12 of 80 patients over 14 months time.
Insufficient Enrollment			|Insufficient Enrollment|||	1	NCT00142/NCT00142974.xml-32-	Phase 2	2	NCT00142974	Terminated	Neutral	This study was terminated early in April 2005 due to low patient enrollment
Insufficient Enrollment			|Insufficient Enrollment|||	1	NCT00384/NCT00384579.xml-54-	Phase 4	4	NCT00384579	Terminated	Neutral	No eligible candidates in 2 years of recruiting
Insufficient Enrollment			|Insufficient Enrollment|||	1	NCT00944/NCT00944372.xml-33-	Phase 4	4	NCT00944372	Terminated	Neutral	Enrollment was difficult
Insufficient Enrollment			|Insufficient Enrollment|||	1	NCT00282/NCT00282503.xml-33-	Phase 3	3	NCT00282503	Terminated	Neutral	Lack of recruitment
Insufficient Enrollment			|Insufficient Enrollment|||	1	NCT00329/NCT00329511.xml-190-	N/A	0	NCT00329511	Terminated	Neutral	Inadequate Enrollment
Insufficient Enrollment			|Insufficient Enrollment|||	1	NCT01059/NCT01059045.xml-68-	N/A	0	NCT01059045	Terminated	Neutral	Recruitement was much slower than anticipated.
Insufficient Enrollment			|Insufficient Enrollment|||	1	NCT00334/NCT00334568.xml-34-	Phase 2	2	NCT00334568	Terminated	Neutral	Slow recruitment
Insufficient Enrollment			|Insufficient Enrollment|||	1	NCT00353/NCT00353327.xml-106-	Phase 2/Phase 3	2	NCT00353327	Suspended	Neutral	low recruitment
[truncated: 1,126 more rows]

## Sheet: ST2
Supplementary Table 2: Curated reasons assigned to be due to COVID-19 pandemic
Stop reason
Other - Participant safety due to COVID-19 pandemic
Pause for COVID-19 Response
Stopped until further notice due to COVID-19 restrictions
due to COVID-19
Closures due to COVID-19
Suspended due to COVID-19
COVID-19 HOLD
Enrollment and study activities are temporarily suspended due to COVID-19.
Enrollment and other trial activities have temporarily paused due to COVID-19 and are expected
Study recruitment temporarily halted as a precautionary measure due to the COVID-19 pandemic
due to COVID-19
COVID19 Suspension
Enrollment on hold due to COVID-19 pandemic.
Due to the COVID-19 pandemic, this study has temporarily suspended recruitment activities.
Study recruitment paused due to COVID-19 pandemic
due to COVID-19
On hold due to COVID-19 outbreak
Due to COVID-19 and tissue resource not available at this time
COVID-19 HOLD
Suspended due to Covid-19
Temporary suspension since March 13 due to COVID-19 pandemic
Due to the COVID-19 pandemic, this study has temporarily suspended recruitment activities.
Study temporarily on hold due to COVID19
Suspended (Due to COVID-19)
due to COVID-19 (at least until 25 APRIL 2020)
Due to the current COVID-19 pandemic, the recruitment of new subjects is temporarily
the COVID-19 pandemic.
Study recruitment temporarily halted as a precautionary measure due to the COVID-19 pandemic
Study recruitment temporarily halted as a precautionary measure due to the COVID-19 pandemic.
COVID-19
COVID-19
Due to the current COVID-19 pandemic, the recruitment of new subjects is temporarily
Study recruitment temporarily halted as a precautionary measure due to the COVID-19 pandemic
Due to the current COVID-19 pandemic, the recruitment of new subjects is temporarily
Enrollment is temporarily paused due to COVID-19 and is expected to reopen in the future. This
Currently suspended due to COVID-19 policies.
Recruitment is temporarily suspended due to COVID-19 outbreak
Other - Safety during COVID-19 pandemic
Temporary suspension due to COVID-19 pandemic
Due to COVID -19, study is suspended to accrual only
COVID-19 pandemic
Only recruitment temporarily paused due to COVID-19.
Enrollment on Hold (COVID-19)
Due to the COVID-19 pandemic, this study has temporarily suspended recruitment activities.
Covid-19 pandemic
Enrollment on hold due to COVID-19 pandemic.
Due to the current COVID-19 pandemic, the recruitment of new subjects is temporarily
Enrollment on hold due to COVID-19 pandemic.
Due to the current COVID-19 pandemic, the recruitment of new subjects is temporarily
Enrollment on hold due to COVID-19 pandemic.
COVID-19
This study is temporarily suspended due to COVID-19 pandemic.
Temporarily Suspended for COVID-19
This study is temporarily suspended due to COVID-19 pandemic.
Due to the current COVID-19 pandemic, the recruitment of new subjects is temporarily
Due to the current COVID-19 pandemic, the recruitment of new subjects is temporarily
Due to the current COVID-19 pandemic, the recruitment of new subjects is temporarily
Due to the COVID-19 pandemic, recruitment and screening visits have been suspended until
COVID19 Suspension
Enrollment on hold due to COVID-19 pandemic.
Temporary enrollment suspension to manage patient safety due to COVID-19
Temporary suspension since March 20th 2020 due to COVID-19 pandemic
Enrollment and interactions/interventions paused due to COVID-19. Expected to resume in the
COVID-19 Pandemic
accrual temporarily suspended during COVID-19 pandemic
COVID-19 restrictions
Study recruitment temporarily halted as a precautionary measure due to the COVID-19 pandemic
Due to COVID-19
Suspended to accrual due to COVID-19
Due to the COVID-19 pandemic, this study has temporarily suspended recruitment activities.
COVID-19
Due to the current COVID-19 pandemic, the recruitment of new subjects is temporarily
Only recruitment temporarily paused due to COVID-19 and safety measure
COVID19 Suspension
Temporarily halted due to COVID-19
suspended to recruiting due to COVID-19
The study has been halted temporarily to mitigate the impact of the COVID-19 pandemic.
Suspended due to Covid-19
COVID19-pandemic- Need to minimize exposure. Effects of steroids on COVID19 positive patients
Temporary suspension since March 20 due to COVID-19 pandemic
COVID-19 outbreak, we have decided to discontinue the study.
Temporary recruitment pause for COVID-19 pandemic
Recruitment and enrollment to this study has been suspended due to the COVID-19 crisis.
New enrollment is temporarily suspended due to COVID19 restrictions
Precautionary delay in response to the COVID-19 pandemic.
Temporary suspension of enrollment due to COVID-19 situation
Due to the current COVID-19 pandemic, the recruitment of new subjects is temporarily
Paused for COVID-19 Response
COVID-19
COVID19 Suspension
Suspended due to COVID-19
Pause for COVID-19 Response
Suspended due to Covid-19
Due to the current COVID-19 pandemic, the recruitment of new subjects is temporarily
Temporary enrollment suspension to manage patient safety due to COVID-19
COVID19 Suspension
On Hold due to COVID-19 outbreak
Due to COVID-19
COVID-19
Currently suspended due to COVID-19 policies.
Due to the COVID-19 pandemic, this study has temporarily suspended recruitment activities.
Enrollment on hold due to COVID-19 pandemic.
Due to the COVID-19 pandemic, this study has temporarily suspended recruitment activities.
COVID19 Suspension
due to COVID-19
Study recruitment temporarily halted as a precautionary measure due to the COVID-19 pandemic
Study recruitment temporarily halted as a precautionary measure due to the COVID-19 pandemic.
Temporary suspension since March 19 due to COVID-19 pandemic
Study halted prematurely due to COVID-19 but potentially will resume.
Temporary halt of recruitment due to COVID-19 pandemic
Temporarily halted due to COVID-19
Temporary enrollment suspension to manage patient safety due to COVID-19
Due to COVID-19 outbreak, study is temporarily suspended.
COVID-19 restrictions
COVID-19 restrictions
COVID-19
COVID-19
COVID19 Suspension
response to COVID-19
Suspended (Due to Covid-19)
COVID-19
COVID-19
Suspended enrollment and in person follow-up visits due to the COVID-19 Virus
COVID-19
Temporary suspension of screening/Enrollment due to worldwide COVID-19 pandemic
due to COVID-19 restrictions
Due to COVID-19
Only recruitment temporarily paused due to COVID-19 and safety measure
Enrollment on hold due to COVID-19 pandemic.
Temporary suspension since March 13 due to COVID-19 pandemic
Enrollment and other trial activities have temporarily paused due to COVID-19 and are expected
COVID-19 social distancing requirements
Due to the current COVID-19 pandemic, the recruitment of new subjects is temporarily
Due to strict measures of the government to contain the spread of COVID-19 outbreak, we follow
Enrollment on hold due to COVID-19 pandemic.
Due to COVID-19
Covid-19
Due to the current COVID-19 pandemic, the recruitment of new subjects is temporarily
Temporary pause on enrollment due to COVID-19
due to COVID-19
Due to the current COVID-19 pandemic, the recruitment of new subjects is temporarily
COVID-19
Urgent shift among clinical sites toward efforts to combat COVID-19 pandemic;impacted
COVID-19 pandemic
Temporary suspension since March 13 due to COVID-19 pandemic
Currently suspended due to covid-19 policies.
Stopped until further notice due to COVID-19 restrictions
Enrollment suspended due to COVID-19, pre-screening continues for future enrollment
Study recruitment temporarily halted as a precautionary measure due to the COVID-19 pandemic
COVID19 Suspension
Recruitment suspending during the COVID-19 pandemic.
only recruitment temporarily paused due to COVID-19
COVID-19 pandemic
COVID-19
due to COVID-19
Suspended due to Covid-19
Due to the current COVID-19 pandemic, the recruitment of new subjects is temporarily
Enrollment on hold due to COVID-19 pandemic.
Enrollment and interactions/interventions temporarily paused due to COVID-19 & will resume in
Due to the current COVID-19 pandemic, the recruitment of new subjects is temporarily
Due to COVID-19, effective 3/19/2020 recruitment is halted until further notice
COVID 19 outbreak
COVID-19 Pandemic Measures
Recruitment temporarily suspended due to COVID19 restrictions.
Context of the Covid-19 pandemic
Due to the COVID-19 pandemic, this study has temporarily suspended recruitment activities.
Suspended due to Covid-19
COVID19
Enrollment on hold due to COVID-19 pandemic.
Suspended due to COVID-19 situation
due to COVID-19
Temporary suspension since March 20 due to COVID-19 pandemic
Temporary suspension since March 13 due to COVID-19 pandemic
Due to the COVID-19 pandemic, this study has temporarily suspended recruitment activities.
Enrollment and/or interactions/interventions temporarily paused due to COVID-19 and expected to
The study has been halted temporarily to mitigate the impact of the COVID-19 pandemic.
Enrollment and/or interactions/interventions temporarily paused due to COVID-19 and expected to
We had to suspend our clinical trials due to the pandemic of COVID-19.
Study treatment and recruitment has been paused due to COVID-19.
Stopped until further notice due to COVID-19 restrictions
Due to the current COVID-19 pandemic, the recruitment of new subjects is temporarily
Due to the current COVID-19 pandemic, the recruitment of new subjects is temporarily
The epidemic of COVID-19 has been controlled well in China, no eligible patients can be
Due to the current COVID-19 pandemic, the recruitment of new subjects is temporarily
Pause for COVID 19 response
Enrollment and study activities are temporarily suspended due to COVID-19.
COVID-19
Enrollment and/or interactions/interventions temporarily paused due to COVID-19 and expected to
Pause for COVID 19 Response
Due to the current COVID-19 pandemic, the recruitment of new subjects is temporarily
COVID-19 Pandemic
Temporary suspension since March 13 due to COVID-19 pandemic
Enrollment on hold due to COVID-19 pandemic.
COVID-19
Due to COVID-19
In light of the cessation of non-essential clinical activities at CPU due to the COVID-19
COVID-19
to the COVID-19 pandemic
Study recruitment temporarily halted as a precautionary measure due to the COVID-19 pandemic.
recruitment temporarily suspended due to COVID-19
IRB recruitment suspension due to COVID-19 related research restrictions.
Enrollment suspended due to COVID-19, prescreening continues for future enrollment
Enrollment and/or interactions/interventions temporarily paused due to COVID-19 and expected to
response to COVID-19
Study temporarily halted as a precautionary measure due to the COVID-19 pandemic
Study recruitment temporarily halted as a precautionary measure due to the COVID-19 pandemic
Enrollment on hold due to COVID-19 pandemic.
Enrollment on hold due to COVID-19 pandemic.
Due to the current COVID-19 pandemic, the recruitment of new subjects is temporarily
COVID-19 Pandemic
Due to COVID-19
Due to COVID-19
Enrollment and interventions are temporarily paused due to COVID-19 and are expected to resume
COVID19 Suspension
Study is temporarily suspended due to COVID-19
COVID-19 pandemic
due to COVID-19
Due to the current COVID-19 pandemic, the recruitment of new subjects is temporarily
COVID19
Due to the COVID-19 pandemic, this study has temporarily suspended recruitment activities.
The study has been halted temporarily to mitigate the impact of the COVID-19 pandemic.
Due to COVID-19
Enrollment and/or interactions/interventions temporarily paused due to COVID-19 and expected to
Covid 19 pandemic
Enrollment and/or interactions/interventions temporarily paused due to COVID-19 and expected to
Due to the current COVID-19 pandemic, the recruitment of new subjects is temporarily
The study is temporarily paused due to COVID-19 and will resume based on guidance of public
COVID-19 pandemic.
Trial was terminated due to the impact of the COVID-19 on trial activities. 68 patients with
Due to the COVID-19 pandemic, this study has temporarily suspended recruitment activities.
Study recruitment temporarily halted as a precautionary measure due to the COVID-19 pandemic
Due to the current COVID-19 pandemic, the recruitment of new subjects is temporarily
Study stopped prior to subject administered first dose, due to COVID-19
This is due to the safety risk of the COVID 19 virus to the healthy volunteers and the fact
that there is not data on coinfections of malaria and COVID 19.
due to COVID-19
ORD-Funded Studies due to COVID-19
COVID-19
Suspended [Owing to the Covid-19 epidemics, investigators have decided to suspend inclusion on
In response to COVID-19.
Due to the COVID-19 pandemic, this study has temporarily suspended recruitment activities.
Covid-19
Suspended (Due to COVID-19)
COVID-19 restrictions
Due to COVID-19 policies.
Temporary suspension by PI due to Covid-19
Study recruitment temporarily halted as a precautionary measure due to the COVID-19 pandemic.
Study recruitment temporarily halted as a precautionary measure due to the COVID-19 pandemic.
Only recruitment temporarily paused due to COVID-19.
Participant safety during COVID-19
Enrollment and/or interactions/interventions temporarily paused due to COVID-19 and expected to
Recruitment is temporarily suspended due to COVID-19 outbreak
Suspended due to COVID-19
Recruitment is temporarily suspended due to COVID-19 outbreak
Context of the Covid-19 pandemic
Temporary halt of recruitment due to COVID-19 pandemic
COVID19 Suspension
Currently suspended due to Covid-19 policies.
Curretly suspended due to Covid-19 policies.
COVID-19 pandemic
Due to COVID-19
Due to the COVID-19 pandemic, this study has temporarily suspended recruitment activities.
Suspended due to Covid-19
All subject enrollment/follow up is on hold due to COVID-19 pandemic
Due to the COVID-19 pandemic, study has been temporarily halted and will resume in the future
response to COVID-19
Covid-19
COVID19 Suspension
COVID19 Suspension
Intervention/interactions are temporarily paused due to COVID-19 and are expected to resume.
Enrollment and other trial activities have temporarily paused due to COVID-19 and are expected
Temporary suspension since March 2020 due to COVID-19 pandemic
Currently suspended due to Covid-19 policies.
Enrollment and/or interactions/interventions temporarily paused due to COVID-19 and expected to
Enrollment on hold due to COVID-19 pandemic.
This study is temporarily suspended due to COVID-19 pandemic.
Recruitment is temporarily suspended, related to COVID-19.
Temporary enrollment suspension to manage patient safety due to COVID-19
Due to the current COVID-19 pandemic, the recruitment of new subjects is temporarily
Enrollment on hold due to COVID-19 pandemic.
Due to COVID-19
Temporary suspension since March 13 due to COVID-19 pandemic
Covid-19 pand̩mie
Enrollment stopped until further notice due to COVID-19 restrictions
Recruitment temporarily suspended due to COVID-19 pandemic
Enrollment on hold due to COVID-19 pandemic.
Enrollment on hold due to COVID-19 pandemic.
Enrollment on hold due to COVID-19 pandemic.
Study halted prematurely due to COVID-19 but potentially will resume
Due to COVID-19.
Safety concerns related to COVID-19
accrual temporarily suspended during COVID-19 pandemic
Enrollment on hold due to COVID-19 pandemic.
COVID19 Suspension
COVID-19 Pandemic
COVID-19
Due to the impact of COVID-19
SUSPENDED (Due to COVID-19)
Due to the current COVID-19 pandemic, the recruitment of new subjects is temporarily
Enrollment is suspended due to COVID-19.
Temporary suspension since March 20th, 2020 due to COVID-19 pandemic
Recruitment temporarily paused due to COVID-19
Enrollment on hold due to COVID-19 pandemic.
Recruitment temporarily on hold due to COVID-19 situation.
Enrollment on hold due to COVID-19 pandemic.
Study suspended due to the Covid19 virus until further notice
COVID19 Suspension
Temporary suspension since March 13 due to COVID-19 pandemic
COVID-19
Due to country-level restrictions regarding COVID19
Enrollment on hold due to COVID-19 pandemic.
Context of the Covid-19 pandemic
Temporary suspension since March 13 due to COVID-19 pandemic
Due to the COVID-19 pandemic, this study has temporarily suspended recruitment activities.
Temporary suspension since March 13 due to COVID-19 pandemic
This study has been suspended due to COVID-19 Virus pandemic
Suspended due to COVID-19
Due to the COVID-19 pandemic, this study has temporarily suspended recruitment activities.
Attendance at study sites carries risk of COVID-19 infection. Non-attendance at planned study
Due to COVID-19
COVID-19
Due to the COVID-19 pandemic, this study has temporarily suspended recruitment activities.
Non-treatment trials suspended due to COVID-19
Enrollment suspended due to COVID-19 pandemic
Enrollment and/or interactions/interventions temporarily paused due to COVID-19 and expected to
COVID-19 Hold
Due to the current COVID-19 pandemic, the recruitment of new subjects is temporarily
Study recruitment temporarily halted as a precautionary measure due to COVID-19 pandemic
COVID-19
Currently suspended due to covid-19 policies.
Due to COVID-19 policies.
Suspended due to COVID-19
COVID-19 restrictions
This study is temporarily suspended due to COVID-19 pandemic.
Enrollment and/or interactions/interventions temporarily paused due to COVID-19 and expected to
Pause for COVID 19 response
Study recruitment has been temporarily paused due to COVID-19.
Enrollment on hold due to COVID-19 pandemic.
Suspended due to COVID-19
Enrollment and/or interactions/interventions temporarily paused due to COVID-19 and expected to
COVID-19 Pandemic
COVID19 Suspension
Study recruitment temporarily halted as a precautionary measure due to the COVID-19 pandemic.
Suspended due to COVID-19
Other - COVID-19
Due to the current COVID-19 pandemic, the recruitment of new subjects is temporarily
Currently on partial clinical hold due to COVID-19 policies.
Suspended due to Covid-19
Study recruitment suspended during COVID-19 pandemic
Enrollment on hold due to COVID-19 pandemic.
This study is temporarily suspended due to COVID-19 pandemic.
Enrollment on hold due to COVID-19 pandemic.
The recent outbreak and in anticipation of further spread of COVID-19, to protect the health
Recruitment is suspended due to COVID-19. Study visits for currently enrolled subjects are
COVID-19; Temporary suspension of non-essential human subjects research
Due to COVID-19
Patient safety during COVID-19
Currently suspended due to COVID-19 policies
The study has been halted temporarily to mitigate the impact of the COVID-19 pandemic.
Due to COVID -19, study is suspended to accrual only
The study has been halted temporarily to mitigate the impact of the COVID-19 pandemic
COVID-19 outbreak
due to COVID-19
Recruitment temporarily paused due to COVID-19 and expected to resume.
This study is temporarily suspended due to COVID-19 pandemic.
Due to the current COVID-19 pandemic, the recruitment of new subjects is temporarily
Due to the current COVID-19 pandemic, the recruitment of new subjects is temporarily
Enrollment on hold due to COVID-19 pandemic.
recruitment on hold due to COVID risk
Enrollment is paused due to COVID-19. This is not a suspension of IRB approval.
COVID-19 Pandemic
the COVID-19 pandemic.
Enrollment and other trial activities have temporarily paused due to COVID-19 and are expected
Temporary halt of recruitment due to COVID-19 pandemic
Due to the current COVID-19 pandemic, the recruitment of new subjects is temporarily
Enrollment on hold due to COVID-19 pandemic.
Temporary suspension since March 13 due to COVID-19 pandemic
Enrollment and/or interactions/interventions temporarily paused due to COVID-19 and expected to
Covid-19
COVID19 Suspension
COVID-19
Voluntary suspension due to substantial study updates and COVID-19
Study deemed non-essential under COVID pandemic
Due to the current COVID-19 pandemic, the recruitment of new subjects is temporarily
Temporarily Suspended for COVID-19
Recruitment is suspended due to COVID-19. Study visits for currently enrolled subjects are
Covid-19
COVID-19
Due to COVID -19, study is suspended to accrual only
Because of the epidemic of COVID-19, the serum testing could not be continued
Due to COVID -19
Study recruitment temporarily halted as a precautionary measure due to the COVID-19 pandemic
Due to COVID-19
The study was suspended due to COVID-19 cessation of research activities in March of 2020
Only recruitment temporarily paused due to COVID-19
Infectious Disease Outbreak: COVID-19
Suspended due to COVID-19
Due to COVID-19
Due to COVID-19
Due to COVID-19
COVID -19 HOLD
Due to the current COVID-19 pandemic, the recruitment of new subjects is temporarily
Only recruitment temporarily paused due to Covid-19.
COVID-19 pandemic
Due to the current COVID-19 pandemic, the recruitment of new subjects is temporarily
Due to the current COVID-19 pandemic, the recruitment of new subjects is temporarily
Enrollment on hold due to COVID-19 pandemic.
Study recruitment temporarily halted as a precautionary measure due to the COVID-19 pandemic.
Study recruitment temporarily halted as a precautionary measure due to the COVID-19 pandemic
Temporary halt of recruitment due to COVID-19 pandemic
COVID19 Suspension
Enrollment and/or interactions/interventions temporarily paused due to COVID-19 and expected to
Enrollment is temporarily paused due to COVID-19; interactions/interventions with current
recruitment temporarily suspended due to COVID-19
Recruitment temporarily paused due to COVID-19
Due to the current COVID-19 pandemic, the recruitment of new subjects is temporarily
Covid-19 resolution.
The epidemic of COVID-19 has been controlled well at present, no eligible patients can be
Study recruitment temporarily halted as a precautionary measure due to the COVID-19 pandemic
Recruitment is suspended due to COVID-19 outbreak
COVID-19
COVID-19
COVID-19
Principle Investigator was deployed to NYP to help with COVID-19 response team
COVID-19 Pandemic
Trial put on hold due to COVID 19 pandemic. This is a first-in-human trial and safety
COVID19 Suspension
Temporary suspension since March 13 due to COVID-19 pandemic
Due to the current COVID-19 pandemic, the recruitment of new subjects is temporarily
Due to the current COVID-19 pandemic, the recruitment of new subjects is temporarily
Accrual is suspended due to COVID-19.
Because of the economic consequences of the COVID-19 pandemic 2020
Enrollment suspended during the COVID-19 pandemic
Temporary suspension since March 2020 due to COVID-19 pandemic
COVID19 Suspension
only recruitment temporarily paused due to COVID-19
Due to the current COVID-19 pandemic, the recruitment of new subjects is temporarily
Enrollment on hold due to COVID-19 pandemic.
Due to the current COVID-19 pandemic, the recruitment of new subjects is temporarily
Due to COVID-19
COVID-19 precautions
Currently suspended due to COVID-19 policies.
Recruitment is temporarily suspended due to COVID-19 outbreak
Other - Safety during COVID-19 pandemic
Temporary suspension due to COVID-19 pandemic
Due to COVID -19, study is suspended to accrual only
Enrollment on Hold (COVID-19)
Currently suspended due to COVID-19 policies.
Just Terminated for the end of the pandemia
This study is temporarily suspended due to COVID-19 pandemic.
All sites have been put on hold due to the ongoing COVID-19 pandemic
Temporary suspension since March 20th 2020 due to COVID-19 pandemic
COVID-19
Due to COVID-19
On hold due to COVID-19 outbreak
Due to COVID-19 and tissue resource not available at this time
Temporary suspension since March 13 due to COVID-19 pandemic
Temporarily suspended due to Pandemic.
Study recruitment temporarily halted as a precautionary measure due to the COVID-19 pandemic
Coronavirus precautions, clinical research center closed

## Sheet: ST3
Supplementary Table 3: Model performance on Pak et al. + COVID-19 and tested on Pak et al. + COVID-19
Class	p-val	OR	F1-score	Support (test set)
another study	0.69	0.73	0.71	15
business or administrative	0.94	0.97	0.96	66
covid-19	1	1	1	53
ethical reasons	0	0	0	3
insufficient data	0	0	0	1
insufficient enrolment	0.96	0.99	0.98	110
invalid termination reason	0.5	0.67	0.57	9
logistics and resources	1	0.83	0.91	12
met endpoint	0	0	0	8
negative outcome	0.88	0.94	0.91	32
no context given	1	0.71	0.83	24
regulatory	0.82	0.9	0.86	10
safety and side effects	0.96	1	0.98	27
staff or study moved	1	1	1	18
study design	0.75	0.8	0.77	15
success	0	0	0	3
suspended for interim analysis	0	0	0	1
Micro F1	0.92	0.9	0.91	407
Macro F1	0.62	0.62	0.62	407

## Sheet: ST4
Supplementary Table 4: Model performance trained on Pak et al. + Covid-19 data and tested on unseen data by annotator
Annotator	Class	Precision	Recall	F1-score	Test-set
#1	another study	0.91	0.83	0.87	12
#1	business or administrative	0.87	0.88	0.87	66
#1	covid-19	1	1	1	11
#1	ethical reasons	0	0	0	1
#1	insufficient data	0	0	0	2
#1	insufficient enrolment	0.98	0.99	0.98	83
#1	invalid termination reason	0.69	0.79	0.73	14
#1	logistics and resources	0.53	0.44	0.48	18
#1	met endpoint	0	0	0	9
#1	negative outcome	0.7	1	0.82	16
#1	no context given	1	0.6	0.75	10
#1	regulatory	0.14	0.25	0.18	4
#1	safety and side effects	0.82	0.75	0.78	12
#1	staff or study moved	1	0.91	0.95	11
#1	study design	0.71	0.55	0.62	22
#1	success	0	0	0	3
#1	suspended for interim analysis	0	0	0	2
#1	Micro F1	0.84	0.79	0.81	296
#1	Macro F1	0.55	0.53	0.53	296
#2	another study	0.69	0.61	0.65	18
#2	business or administrative	0.84	0.79	0.81	77
#2	covid-19	1	1	1	5
#2	ethical reasons	0	0	0	1
#2	insufficient data	0	0	0	1
#2	insufficient enrolment	0.94	0.96	0.95	48
#2	invalid termination reason	0.35	0.78	0.48	9
#2	logistics and resources	0.67	0.55	0.6	22
#2	met endpoint	0	0	0	18
#2	negative outcome	0.62	0.86	0.72	21
#2	no context given	1	0.18	0.31	11
#2	regulatory	0.3	0.6	0.4	5
#2	safety and side effects	0.94	0.74	0.83	23
#2	staff or study moved	1	0.75	0.86	12
#2	study design	0.33	0.65	0.44	17
#2	success	0	0	0	3
#2	suspended for interim analysis	0	0	0	2
#2	Micro F1	0.71	0.69	0.7	293
#2	Macro F1	0.51	0.5	0.47	293
#3	another study	0.81	0.81	0.81	16
#3	business or administrative	0.9	0.96	0.93	68
#3	covid-19	1	1	1	1
#3	ethical reasons	0	0	0	2
#3	insufficient data	0	0	0	8
#3	insufficient enrolment	0.85	0.96	0.9	69
#3	invalid termination reason	0.38	0.62	0.48	8
#3	logistics and resources	0.57	0.4	0.47	20
#3	met endpoint	0	0	0	8
#3	negative outcome	0.78	0.89	0.83	28
#3	no context given	1	0.3	0.46	10
#3	regulatory	0.67	0.4	0.5	10
#3	safety and side effects	0.6	0.46	0.52	13
#3	staff or study moved	1	0.92	0.96	24
#3	study design	0.61	0.35	0.45	31
#3	success	0	0	0	3
#3	suspended for interim analysis	1	0.5	0.67	2
#3	Micro F1	0.8	0.72	0.76	321
#3	Macro F1	0.6	0.5	0.53	321
#4	another study	0.62	0.38	0.48	13
#4	business or administrative	0.82	0.9	0.86	70
#4	covid-19	1	1	1	1
#4	ethical reasons	0	0	0	1
#4	insufficient data	0	0	0	3
#4	insufficient enrolment	0.94	0.96	0.95	84
#4	invalid termination reason	0.42	0.57	0.48	14
#4	logistics and resources	0.67	0.62	0.64	13
#4	met endpoint	0	0	0	10
#4	negative outcome	0.74	0.77	0.76	22
#4	no context given	1	0.17	0.29	6
#4	regulatory	0.71	0.5	0.59	10
#4	safety and side effects	0.8	0.8	0.8	15
#4	staff or study moved	0.9	0.82	0.86	11
#4	study design	0.52	0.65	0.58	17
#4	success	0	0	0	0
#4	suspended for interim analysis	0	0	0	0
#4	Micro F1	0.79	0.76	0.78	290
#4	Macro F1	0.54	0.48	0.49	290
#5	another study	0.67	0.46	0.55	13
#5	business or administrative	0.9	0.88	0.89	51
#5	covid-19	0	0	0	0
#5	ethical reasons	0	0	0	0
#5	insufficient data	0	0	0	2
#5	insufficient enrolment	0.93	0.97	0.95	96
#5	invalid termination reason	0.56	0.82	0.67	11
#5	logistics and resources	0.8	0.75	0.77	16
#5	met endpoint	0	0	0	7
#5	negative outcome	0.76	0.92	0.83	24
#5	no context given	1	0.8	0.89	5
#5	regulatory	0.88	0.7	0.78	10
#5	safety and side effects	0.95	0.91	0.93	23
#5	staff or study moved	0.89	0.89	0.89	9
#5	study design	0.5	0.33	0.4	18
#5	success	0	0	0	4
#5	suspended for interim analysis	1	0.5	0.67	2
#5	Micro F1	0.85	0.8	0.83	291
#5	Macro F1	0.58	0.53	0.54	291
#6	another study	0.56	0.5	0.53	10
#6	business or administrative	0.87	0.84	0.85	73
#6	covid-19	1	1	1	8
#6	ethical reasons	0	0	0	0
#6	insufficient data	0	0	0	3
#6	insufficient enrolment	0.83	0.98	0.9	58
#6	invalid termination reason	0.44	0.54	0.48	13
#6	logistics and resources	0.62	0.52	0.57	25
#6	met endpoint	0	0	0	4
#6	negative outcome	0.73	0.79	0.76	28
#6	no context given	1	0.56	0.71	9
#6	regulatory	0.7	0.41	0.52	17
#6	safety and side effects	0.8	0.57	0.67	28
#6	staff or study moved	1	0.67	0.8	9
#6	study design	0.22	0.17	0.2	23
#6	success	0	0	0	1
#6	suspended for interim analysis	1	0.25	0.4	4
#6	Micro F1	0.75	0.68	0.71	313
#6	Macro F1	0.57	0.46	0.49	313
#7	another study	0.82	0.75	0.78	12
#7	business or administrative	0.86	0.91	0.88	54
#7	covid-19	1	1	1	1
#7	ethical reasons	0	0	0	1
#7	insufficient data	0	0	0	2
#7	insufficient enrolment	0.97	0.97	0.97	93
#7	invalid termination reason	0.38	1	0.55	6
#7	logistics and resources	0.82	0.67	0.73	27
#7	met endpoint	0	0	0	12
#7	negative outcome	0.73	0.89	0.8	18
#7	no context given	1	0.55	0.71	11
#7	regulatory	0.78	0.64	0.7	11
#7	safety and side effects	0.94	0.75	0.83	20
#7	staff or study moved	0.88	0.78	0.82	9
#7	study design	0.17	0.22	0.19	9
#7	success	0	0	0	4
#7	suspended for interim analysis	0.25	0.5	0.33	2
#7	Micro F1	0.82	0.78	0.8	292
#7	Macro F1	0.56	0.57	0.55	292

## Sheet: ST5
Supplementary Table 5: NLP model classification of stopped studies
Stop Reason	Phase	NCT_ID	Disease_ID	Therapeutic_Area	Start_Date	Overall_Status	Last_Update_Posted_Date	Completion_Date	Another_Study	Business_Administrative	Covid19	Endpoint_Met	Ethical_Reason	Insufficient_Data	Insufficient_Enrollment	Interim_Analysis	Invalid_Reason	Logistics_Resources	Negative	No_Context	Regulatory	Safety_Sideeffects	Study_Design	Study_Staff_Moved	Success
COVID19	nan	NCT05075902	nan	nan	2019-02-01	Suspended	2021-10-13	2022-03-01	0	0	1	0	0	0	0	0	0	0	0	0	0	0	0	0	0
Low enrollment at the site.	nan	NCT05067322	nan	nan	2017-01-09	Terminated	2021-10-05	2021-09-23	0	0	0	0	0	0	1	0	0	0	0	0	0	0	0	0	0
Change in lab priority	nan	NCT05066906	nan	nan	2021-05-31	Withdrawn	2021-10-04	2021-07-31	0	1	0	0	0	0	0	0	0	0	0	0	0	0	0	0	0
Medical device expired	nan	NCT05053789	nan	nan	2021-05-12	Terminated	2021-09-22	2021-08-27	0	0	0	0	0	0	0	0	0	1	0	0	0	0	0	0	0
Recruitment of participants was interrupted by the COVID-19 pandemic and the funding for the study ended before the targeted enrollment could be completed.	nan	NCT05051800	nan	nan	2019-02-01	Terminated	2021-09-21	2021-06-30	0	0	1	0	0	0	0	0	0	0	0	0	0	0	0	0	0
COVID epidemic	nan	NCT05051020	nan	nan	2020-01-22	Terminated	2021-09-21	2020-04-01	0	0	1	0	0	0	0	0	0	0	0	0	0	0	0	0	0
PI decided to stop the study	nan	NCT05050721	nan	nan	2019-10-04	Withdrawn	2021-09-20	2021-09-10	0	0	0	0	0	0	0	0	1	0	0	0	0	0	0	0	0
Medical device expired	nan	NCT05049642	nan	nan	2021-05-12	Terminated	2021-09-20	2021-08-31	0	0	0	0	0	0	0	0	0	1	0	0	0	0	0	0	0
Medical device expired	nan	NCT05049629	nan	nan	2021-05-12	Terminated	2021-09-20	2021-08-31	0	0	0	0	0	0	0	0	0	1	0	0	0	0	0	0	0
The project was abandoned because of a lot of publications on the subject in the meantime and it was not considered relevant to continue.	nan	NCT05048511	nan	nan	2016-01-01	Withdrawn	2021-09-27	2016-01-01	0	1	0	0	0	0	0	0	1	0	0	0	0	0	0	0	0
Accrual Limit	nan	NCT05038384	nan	nan	2020-12-03	Suspended	2021-09-09	2022-06-30	0	0	0	0	0	0	1	0	0	0	0	0	0	0	0	0	0
Surgery wait times during the COVID-19 pandemic were eventually reduced to pre-pandemic wait times. This study became irrelevant.	nan	NCT05037019	nan	nan	2020-05-31	Withdrawn	2021-09-08	2022-11-30	0	0	1	0	0	0	0	0	0	0	0	0	0	0	0	0	0
DUE TO PANDEMIC CONDITIONS	Phase 1/Phase 2	NCT05036837	nan	nan	2018-02-01	Suspended	2021-09-08	2022-03-01	0	0	1	0	0	0	0	0	0	0	0	0	0	0	0	0	0
low accrual rate	nan	NCT05032625	nan	nan	2019-07-01	Terminated	2021-09-02	2020-09-01	0	0	0	0	0	0	1	0	0	0	0	0	0	0	0	0	0
In-person intervention activities halted in March 2020 due to COVID-19; follow-up data collection of active participants completed online in June 2020.	nan	NCT05030532	nan	nan	2019-10-01	Terminated	2021-09-16	2020-06-30	0	0	1	0	0	0	0	0	0	0	0	0	0	0	0	0	0
Inadequate support to carry out study	Phase 3	NCT05026801	EFO_0000544	biological process	2021-10-01	Withdrawn	2021-08-30	2022-02-28	0	1	0	0	0	0	0	0	0	0	0	0	0	0	0	0	0
recruitment target not met.	Phase 4	NCT05024825	EFO_0003843	phenotype	2017-08-04	Terminated	2021-08-27	2021-05-19	0	0	0	0	0	0	1	0	0	0	0	0	0	0	0	0	0
No participants Enrolled	Phase 1/Phase 2	NCT05022394	EFO_0003060	cell proliferation disorder	2021-02-18	Withdrawn	2021-08-26	2021-02-18	0	0	0	0	0	0	1	0	0	0	0	0	0	0	0	0	0
Covid-19	Phase 1	NCT05018871	nan	nan	2021-12-31	Suspended	2021-10-15	2025-12-31	0	0	1	0	0	0	0	0	0	0	0	0	0	0	0	0	0
Covid-19	Phase 1	NCT05018793	nan	nan	2021-12-31	Suspended	2021-10-15	2025-12-31	0	0	1	0	0	0	0	0	0	0	0	0	0	0	0	0	0
Unfortunately this study didn't receive funding.	nan	NCT05017961	nan	nan	2019-07-10	Withdrawn	2021-08-24	2019-07-10	0	1	0	0	0	0	0	0	0	0	0	0	0	0	0	0	0
At collaborator's request	Phase 1/Phase 2	NCT05016934	nan	nan	2021-11-01	Withdrawn	2021-08-27	2022-04-20	0	1	0	0	0	0	0	0	0	0	0	0	0	0	0	0	0
Lock-down in the city of Santiago due to Covid-19 pandemia. Most faculty premises were closed for research purposes and mobility in the city was restricted.	nan	NCT05016830	nan	nan	2019-11-05	Terminated	2021-08-23	2020-01-31	0	0	1	0	0	0	0	0	0	0	0	0	0	0	0	0	0
We could not get the IRB approval	nan	NCT05013320	nan	nan	2021-09-01	Withdrawn	2021-08-19	2022-12-31	0	0	0	0	0	0	0	0	0	0	0	0	1	0	0	0	0
Ethical approval was not done. Hence the funding was withhold.	nan	NCT05011032	nan	nan	2021-08-12	Withdrawn	2021-09-10	2021-09-12	0	1	0	0	0	0	0	0	0	0	0	0	0	0	1	0	0
No grants from the Ministry of Science and Technology or school grants, no funds can be executed, so the application is terminated.	nan	NCT04998565	nan	nan	2017-09-12	Terminated	2021-08-10	2019-07-31	0	1	0	0	0	0	0	0	0	0	0	0	0	0	0	0	0
change in surgical technique (lateral approach vs anterior approach for hip arthroplasty, determining a change in patient intraoperative positioning)	nan	NCT04996420	nan	nan	2019-05-22	Terminated	2021-08-09	2020-11-22	0	0	0	0	0	0	0	0	0	0	0	0	0	0	1	0	0
COVID-19 pandemic	nan	NCT04996147	nan	nan	2019-06-01	Terminated	2021-08-09	2020-03-03	0	0	1	0	0	0	0	0	0	0	0	0	0	0	0	0	0
Study terminated prematurely due to COVID-19 pandemic. Unable to run face-to-face groups and therefore ACT study was ended before the proposed end date.	nan	NCT04995705	nan	nan	2019-04-08	Terminated	2021-08-09	2020-03-23	0	0	1	0	0	0	0	0	0	0	0	0	0	0	0	0	0
Sponsor decision	Phase 1	NCT04991194	nan	nan	2015-10-12	Terminated	2021-08-05	2016-12-30	0	1	0	0	0	0	0	0	0	0	0	0	0	0	0	0	0
Study delayed due to ongoing discussions with the owner of one of the investigational agents.	Phase 2	NCT04987996	nan	nan	2022-01-01	Suspended	2021-09-29	2030-08-01	0	1	0	0	0	0	0	0	0	0	0	0	0	0	0	0	0
Sponsor Decision to Terminate Trial	Phase 2	NCT04985656	EFO_0000198	cell proliferation disorder	2021-10-01	Withdrawn	2021-09-29	2024-11-08	0	1	0	0	0	0	0	0	0	0	0	0	0	0	0	0	0
Identification of potential mutagenic metabolite in human plasma in study 1447-0001	Phase 1	NCT04978506	nan	nan	2021-08-11	Suspended	2021-10-05	2022-07-07	1	0	0	0	0	0	0	0	0	0	0	0	0	1	0	0	0
Change of strategy	Phase 1	NCT04973618	nan	nan	2025-01-31	Withdrawn	2021-09-17	2027-01-31	0	1	0	0	0	0	0	0	0	0	0	0	0	0	0	0	0
K76 grant transferred to new institution (NOA 3/2020). COVID-19 significantly impacted study team personnel & study setting; human subjects restrictions at both the University and CMS levels prevented any human subjects research for more than a year.	nan	NCT04969484	nan	nan	2018-02-19	Suspended	2021-07-20	2022-06-30	0	0	1	0	0	0	0	0	0	0	0	0	0	0	0	0	0
too slow pati√´nts recruitment	nan	NCT04966065	nan	nan	2016-03-14	Terminated	2021-09-02	2018-12-31	0	0	0	0	0	0	1	0	0	0	0	0	0	0	0	0	0
Withdrawn due to financial reasons	nan	NCT04965467	nan	nan	2021-07-27	Withdrawn	2021-09-30	2022-02-28	0	1	0	0	0	0	0	0	0	0	0	0	0	0	0	0	0
Due to protocol changes, and the observational design of this study (not an ACT), the study registry is withdrawn from clinicaltrials.gov.	nan	NCT04965233	nan	nan	2020-11-30	Withdrawn	2021-09-20	2021-12-31	0	0	0	0	0	0	0	0	0	0	0	0	0	0	1	0	0
Trying to appoint a replacement Principal Investigator.	nan	NCT04960956	nan	nan	2016-10-13	Suspended	2021-07-14	2026-01-31	0	0	0	0	0	0	0	0	0	0	0	0	0	0	0	1	0
The protocol need to review	Phase 1	NCT04958967	nan	nan	2021-10-01	Suspended	2021-08-04	2022-08-01	0	0	0	0	0	0	0	0	0	0	0	0	0	0	1	0	0
Research facility was restructured and no longer treated subjects in the study population.	nan	NCT04957732	nan	nan	2010-01-31	Terminated	2021-07-12	2011-11-30	0	0	0	0	0	0	0	0	0	1	0	0	0	0	0	0	0
No participants were intended to be directly recruited.	nan	NCT04956250	nan	nan	2020-05-01	Withdrawn	2021-07-09	2021-05-01	0	0	0	0	0	0	1	0	0	0	0	0	0	0	0	0	0
Did not initiate due to business reasons. IND is inactive.	Phase 1	NCT04955262	EFO_0002617	cell proliferation disorder	2019-08-31	Withdrawn	2021-07-08	2022-01-31	0	1	0	0	0	0	0	0	0	0	0	0	0	0	0	0	0
Abandoned study project	nan	NCT04954261	nan	nan	2018-12-06	Withdrawn	2021-07-08	2018-12-06	0	0	0	0	0	0	0	0	1	0	0	0	0	0	0	0	0
Lack of financing, lack of COVID19 patients in the ICU.	Phase 2	NCT04954014	MONDO_0100096	infectious disease	2020-09-01	Terminated	2021-09-05	2021-08-31	0	0	1	0	0	0	0	0	0	0	0	0	0	0	0	0	0
sponsor decided to withdrawn the study as development strategy has changed	Phase 2	NCT04950751	nan	nan	2021-08-31	Withdrawn	2021-09-10	2022-04-30	0	1	0	0	0	0	0	0	0	0	0	0	0	0	0	0	0
Study halted prematurely, prior to enrollment of first participant due to change on study design.	nan	NCT04950374	nan	nan	2021-07-26	Withdrawn	2021-09-08	2021-12-10	0	0	0	0	0	0	0	0	0	0	0	0	0	0	1	0	0
The standard of care of adjuvant therapy for liver cancer was changed.	Phase 2	NCT04947371	EFO_0000182	cell proliferation disorder	2018-12-15	Withdrawn	2021-07-01	2019-03-30	0	0	0	0	0	0	0	0	0	0	0	0	0	0	1	0	0
The investigators never completed the IRB application due to decrease in need to conduct the study.	Phase 4	NCT04946162	MONDO_0100096	infectious disease	2020-04-20	Withdrawn	2021-07-02	2020-04-20	0	0	0	0	0	0	0	0	0	0	0	0	1	0	0	0	0
Administrative decision of the investigation direction	Phase 3	NCT04943692	MONDO_0005148	pancreas disease	2021-08-31	Suspended	2021-06-29	2021-08-31	0	1	0	0	0	0	0	0	0	0	0	0	0	0	0	0	0
collaboration with research partner stopped, Covid	nan	NCT04940429	nan	nan	2018-11-27	Terminated	2021-06-25	2021-06-17	0	0	1	0	0	0	0	0	0	0	0	0	0	0	0	0	0
Collaboration between partners ended, covid	nan	NCT04940416	nan	nan	2017-08-31	Terminated	2021-06-25	2021-06-17	0	0	1	0	0	0	0	0	0	0	0	0	0	0	0	0	0
Research restrictions due to the COVID-19 Pandemic	nan	NCT04937868	nan	nan	2018-01-15	Suspended	2021-06-24	2022-06-15	0	0	1	0	0	0	0	0	0	0	0	0	0	0	0	0	0
Identification of potential mutagenic metabolite in human plasma in study 1447-0001	Phase 1	NCT04937829	nan	nan	2021-07-20	Suspended	2021-10-05	2022-05-14	1	0	0	0	0	0	0	0	0	0	0	0	0	1	0	0	0
The vaccination campaign started before the approval of the ethics committee was obtained. The study is therefore no longer of interest to be carried out.	nan	NCT04932837	nan	nan	2021-06-14	Withdrawn	2021-06-21	2021-07-02	0	0	0	0	0	0	0	0	0	0	0	0	1	0	0	0	0
[truncated: 28,832 more rows]

## Sheet: ST6
Supplementary Table 6: Case-control test results between reasons for stoppage and clinical phases of stopped studies
[truncated: 112 more rows]

## Sheet: ST7
Supplementary Table 7: Case-control test results considering all exposure/outcome combinations
[truncated: 1,522 more rows]

## Sheet: ST8
Supplementary Table 8: List of merged categories from Pak et al. and resulting new category
[truncated: 25 more rows]

[truncated: 1 more sheets: ST9]
